# Supplementary material for: Di-μ-hydroxido-bis­({2,2′-[propane-1,3-diylbis(nitrilo­methyl­idyne)]diphenolato}iron(III)) dimethyl­formamide disolvate
Source: Acta Crystallogr Sect E Struct Rep Online. 2009 Feb 21;65(Pt 3):m305. doi: 10.1107/S1600536809005091 (PMC2968628; doi:10.1107/S1600536809005091)
Supplement: Supplementary file 1 [file e-65-0m305-sup1.cif]

##############################################################################
###                                                                        ###
###        Electronic paper (Acta Crystallographica Section E)             ###
###                                                                        ###
##############################################################################
#                                                                            #
# This CIF contains the data in a paper accepted for publication in Acta     #
# Crystallographica Section E. It conforms to the requirements of Notes      #
# for Authors for Section E, and has been peer reviewed under the auspices   #
# of the IUCr Commission on Journals.                                        #
#                                                                            #
# Full details of the Crystallographic Information File format               #
# are given in the paper "The Crystallographic Information File (CIF):       #
# a New Standard Archive File for Crystallography" by S. R. Hall, F. H.      #
# Allen and I. D. Brown [Acta Cryst. (1991), A47, 655-685].                  #
#                                                                            #
# The current version of the core CIF dictionary is obtainable from          #
# ftp://ftp.iucr.org/pub/cif_core.dic. The current version number is 2.4.    #
#                                                                            #
# Software is freely available for graphical display of the structure(s) in  #
# this CIF.  For information consult the CIF home page http://www.iucr.org/  #
# cif/home.html                                                              #
#                                                                            #
# This file may be used for bona fide research purposes within the           #
# scientific community so long as proper attribution is given to the journal # 
# article from which it was obtained.                                        #
#                                                                            #
##############################################################################
                                             
data_global
_audit_creation_method     'form.cif (version 2.0)'
_journal_data_validation_number     ?
_journal_date_recd_electronic     2009-02-11
_journal_date_accepted     2009-02-12
_journal_name_full     'Acta Crystallographica, Section E'
_journal_year     2009
_journal_volume     65
_journal_issue      3
_journal_page_first     m305
_journal_page_last     m305
_journal_paper_category     QM
_journal_coeditor_code     HG2478
_publ_contact_author_name     'Dr Qingyun Liu'
_publ_contact_author_address
;
School of Chemical & Environmental Engineering
Shandong University of Science and Technology
Qingdao 266510
People's Republic of China
;
_publ_contact_author_email     qyliusdu@163.com
_publ_contact_author_Phone     '0086-532-86057757'
_publ_section_title
;\
Di-\m-hydroxido-bis({2,2'-[propane-1,3-diylbis(nitrilomethylidyne)]diphenolato}\
iron(III)) dimethylformamide disolvate
;
loop_
    _publ_author_name
    _publ_author_address
    'Liu, Qingyun'
;
School of Chemical & Environmental Engineering
Shandong University of Science and Technology
Qingdao 266510
People's Republic of China
;
    'Pan, Shuying'
;
Soil and Fertilizer General Monitoring Station of Shandong Province
Jinan 250100
People's Republic of China
;
    'Wang, Dongmei'
;
School of Chemical & Environmental Engineering
Shandong University of Science and Technology
Qingdao 266510
People's Republic of China
;
data_I
_audit_creation_method     SHELXL-97
_chemical_name_systematic
;
Di-\m-hydroxido-bis({2,2'-[propane-1,3-
diylbis(nitrilomethylidyne)]diphenolato}iron(III)) dimethylformamide disolvate
;
_chemical_name_common     ?
_chemical_formula_moiety     'C34 H34 Fe2 N4 O6, 2(C3 H7 N O)'
_chemical_formula_sum     'C40 H48 Fe2 N6 O8'
_chemical_formula_iupac     '[Fe2 (C17 H16 N2 O2)2 (O H)2], 2C3 H7 N'
_chemical_formula_weight     852.54
_chemical_melting_point     ?
_symmetry_cell_setting     Monoclinic
_symmetry_space_group_name_H-M     'P 21/c'
_symmetry_space_group_name_Hall     '-P 2ybc'
loop_
    _symmetry_equiv_pos_as_xyz
    'x, y, z'
    '-x, y+1/2, -z+1/2'
    '-x, -y, -z'
    'x, -y-1/2, z-1/2'
_cell_length_a     10.768(2)
_cell_length_b     10.136(2)
_cell_length_c     17.540(4)
_cell_angle_alpha     90.00
_cell_angle_beta     101.27(3)
_cell_angle_gamma     90.00
_cell_volume     1877.5(7)
_cell_formula_units_Z     2
_cell_measurement_reflns_used     221
_cell_measurement_theta_min     3.11
_cell_measurement_theta_max     25.00
_cell_measurement_temperature     293(2)
_exptl_crystal_description     Block
_exptl_crystal_colour     Brown
_exptl_crystal_size_max     0.21
_exptl_crystal_size_mid     0.15
_exptl_crystal_size_min     0.12
_exptl_crystal_density_diffrn     1.508
_exptl_crystal_density_meas     ?
_exptl_crystal_density_method     'not measured'
_exptl_crystal_F_000     892
_exptl_absorpt_coefficient_mu     0.836
_exptl_absorpt_correction_type     'multi-scan'
_exptl_absorpt_process_details     '(SADABS; Sheldrick, 2003)'
_exptl_absorpt_correction_T_min     0.862
_exptl_absorpt_correction_T_max     0.908
_exptl_special_details
;
;
_diffrn_ambient_temperature     293(2)
_diffrn_radiation_type     MoK\a
_diffrn_radiation_wavelength     0.71073
_diffrn_radiation_source     'fine-focus sealed tube'
_diffrn_radiation_monochromator     graphite
_diffrn_measurement_device_type     'Bruker APEXII CCD area-detector'
_diffrn_measurement_method     '\f and \w'
_diffrn_detector_area_resol_mean     ?
_diffrn_reflns_number     10664
_diffrn_reflns_av_R_equivalents     0.0377
_diffrn_reflns_av_sigmaI/netI     0.0408
_diffrn_reflns_theta_min     3.11
_diffrn_reflns_theta_max     25.00
_diffrn_reflns_theta_full     25.00
_diffrn_measured_fraction_theta_max     0.975
_diffrn_measured_fraction_theta_full     0.975
_diffrn_reflns_limit_h_min     -12
_diffrn_reflns_limit_h_max     12
_diffrn_reflns_limit_k_min     -12
_diffrn_reflns_limit_k_max     11
_diffrn_reflns_limit_l_min     -20
_diffrn_reflns_limit_l_max     20
_diffrn_standards_number     ?
_diffrn_standards_interval_count     ?
_diffrn_standards_interval_time     ?
_diffrn_standards_decay_%     ?
_refine_special_details
;
Refinement of <i>F</i>^2^ against ALL reflections. The weighted <i>R</i>-factor
<i>wR</i> and goodness of fit <i>S</i> are based on <i>F</i>^2^, conventional
<i>R</i>-factors <i>R</i> are based on <i>F</i>, with <i>F</i> set to zero for
negative <i>F</i>^2^. The threshold expression of <i>F</i>^2^ >
\s(<i>F</i>^2^) is used only for calculating <i>R</i>-factors(gt) <i>etc</i>.
and is not relevant to the choice of reflections for refinement.
<i>R</i>-factors based on <i>F</i>^2^ are statistically about twice as large
as those based on <i>F</i>, and <i>R</i>- factors based on ALL data will be
even larger.
;
_reflns_number_total     3221
_reflns_number_gt     2809
_reflns_threshold_expression     I>2\s(I)
_refine_ls_structure_factor_coef     Fsqd
_refine_ls_matrix_type     full
_refine_ls_R_factor_all     0.0527
_refine_ls_R_factor_gt     0.0464
_refine_ls_wR_factor_gt     0.1370
_refine_ls_wR_factor_ref     0.1425
_refine_ls_goodness_of_fit_ref     1.037
_refine_ls_restrained_S_all     1.037
_refine_ls_number_reflns     3221
_refine_ls_number_parameters     253
_refine_ls_number_restraints     0
_refine_ls_hydrogen_treatment     constr
_refine_ls_weighting_scheme     calc
_refine_ls_weighting_details
         'calc w=1/[\s^2^(Fo^2^)+(0.0957P)^2^+1.7319P] where P=(Fo^2^+2Fc^2^)/3'
_atom_sites_solution_hydrogens     geom
_atom_sites_solution_primary     direct
_atom_sites_solution_secondary     difmap
_refine_ls_shift/su_max     0.001
_refine_ls_shift/su_mean     0.000
_refine_diff_density_max     0.479
_refine_diff_density_min     -0.651
_refine_ls_extinction_method     none
_refine_ls_extinction_coef     ?
loop_
    _atom_type_symbol
    _atom_type_description
    _atom_type_scat_dispersion_real
    _atom_type_scat_dispersion_imag
    _atom_type_scat_source
    'C' 'C' 0.0033 0.0016
                         'International Tables Vol C Tables 4.2.6.8 and 6.1.1.4'
    'H' 'H' 0.0000 0.0000
                         'International Tables Vol C Tables 4.2.6.8 and 6.1.1.4'
    'N' 'N' 0.0061 0.0033
                         'International Tables Vol C Tables 4.2.6.8 and 6.1.1.4'
    'O' 'O' 0.0106 0.0060
                         'International Tables Vol C Tables 4.2.6.8 and 6.1.1.4'
    'K' 'K' 0.2009 0.2494
                         'International Tables Vol C Tables 4.2.6.8 and 6.1.1.4'
    'Fe' 'Fe' 0.3463 0.8444
                         'International Tables Vol C Tables 4.2.6.8 and 6.1.1.4'
_computing_data_collection     'APEX2 (Bruker, 2004)'
_computing_cell_refinement     'SAINT-Plus (Bruker, 2001)'
_computing_data_reduction     'SAINT-Plus (Bruker, 2001)'
_computing_structure_solution     'SHELXS97 (Sheldrick, 2008)'
_computing_structure_refinement     'SHELXL97 (Sheldrick, 2008)'
_computing_molecular_graphics     'XP in SHELXTL (Sheldrick, 2008)'
_computing_publication_material     'XP in SHELXTL (Sheldrick, 2008)'
loop_
    _atom_site_type_symbol
    _atom_site_label
    _atom_site_fract_x
    _atom_site_fract_y
    _atom_site_fract_z
    _atom_site_U_iso_or_equiv
    _atom_site_adp_type
    _atom_site_calc_flag
    _atom_site_refinement_flags
    _atom_site_occupancy
    _atom_site_disorder_assembly
    _atom_site_disorder_group
    Fe Fe1 0.50501(4) 0.37734(4) 0.03284(2) 0.01386(19) Uani d . 1 . .
    O O1 0.54651(17) 0.43569(19) 0.13793(11) 0.0140(4) Uani d . 1 . .
    O O2 0.63819(18) 0.24760(19) 0.05879(11) 0.0148(4) Uani d . 1 . .
    O O3 0.39002(17) 0.50795(18) 0.00288(10) 0.0127(4) Uani d . 1 . .
    H H3B 0.3390 0.5576 0.0209 0.015 Uiso d R 1 . .
    O O4 0.9440(2) 0.6587(3) 0.27864(14) 0.0360(6) Uani d . 1 . .
    N N1 0.3654(2) 0.2624(2) 0.06536(13) 0.0135(5) Uani d . 1 . .
    N N2 0.4579(2) 0.2834(2) -0.07001(13) 0.0128(5) Uani d . 1 . .
    N N3 0.9331(2) 0.5320(3) 0.16973(15) 0.0251(6) Uani d . 1 . .
    C C1 0.4628(3) 0.4666(3) 0.18093(15) 0.0131(6) Uani d . 1 . .
    C C2 0.4952(3) 0.5623(3) 0.24001(17) 0.0186(6) Uani d . 1 . .
    H H2A 0.5754 0.6002 0.2486 0.022 Uiso calc R 1 . .
    C C3 0.4098(3) 0.6008(3) 0.28532(18) 0.0216(7) Uani d . 1 . .
    H H3A 0.4322 0.6665 0.3225 0.026 Uiso calc R 1 . .
    C C4 0.2905(3) 0.5423(3) 0.27608(17) 0.0213(7) Uani d . 1 . .
    H H4A 0.2329 0.5701 0.3059 0.026 Uiso calc R 1 . .
    C C5 0.2586(3) 0.4420(3) 0.22176(17) 0.0206(7) Uani d . 1 . .
    H H5A 0.1811 0.3993 0.2173 0.025 Uiso calc R 1 . .
    C C6 0.3431(3) 0.4043(3) 0.17312(17) 0.0152(6) Uani d . 1 . .
    C C7 0.3077(3) 0.2952(3) 0.12009(16) 0.0156(6) Uani d . 1 . .
    H H7A 0.2379 0.2451 0.1261 0.019 Uiso calc R 1 . .
    C C8 0.3228(3) 0.1439(3) 0.01922(18) 0.0190(6) Uani d . 1 . .
    H H8A 0.2676 0.0928 0.0454 0.023 Uiso calc R 1 . .
    H H8B 0.3957 0.0897 0.0156 0.023 Uiso calc R 1 . .
    C C9 0.2526(3) 0.1786(3) -0.06223(17) 0.0231(7) Uani d . 1 . .
    H H9A 0.1701 0.2139 -0.0589 0.028 Uiso calc R 1 . .
    H H9B 0.2391 0.0985 -0.0930 0.028 Uiso calc R 1 . .
    C C10 0.3225(3) 0.2798(3) -0.10456(17) 0.0170(6) Uani d . 1 . .
    H H10A 0.3116 0.2562 -0.1591 0.020 Uiso calc R 1 . .
    H H10B 0.2861 0.3666 -0.1013 0.020 Uiso calc R 1 . .
    C C11 0.5369(3) 0.2250(3) -0.10447(16) 0.0146(6) Uani d . 1 . .
    H H11A 0.5069 0.1928 -0.1543 0.018 Uiso calc R 1 . .
    C C12 0.6696(3) 0.2055(3) -0.07143(17) 0.0149(6) Uani d . 1 . .
    C C13 0.7523(3) 0.1622(3) -0.11903(18) 0.0199(6) Uani d . 1 . .
    H H13A 0.7222 0.1542 -0.1723 0.024 Uiso calc R 1 . .
    C C14 0.8760(3) 0.1314(3) -0.0891(2) 0.0236(7) Uani d . 1 . .
    H H14A 0.9297 0.1035 -0.1215 0.028 Uiso calc R 1 . .
    C C15 0.9204(3) 0.1426(3) -0.00837(19) 0.0209(7) Uani d . 1 . .
    H H15A 1.0046 0.1232 0.0124 0.025 Uiso calc R 1 . .
    C C16 0.8409(3) 0.1821(3) 0.04073(17) 0.0172(6) Uani d . 1 . .
    H H16A 0.8718 0.1870 0.0940 0.021 Uiso calc R 1 . .
    C C17 0.7135(3) 0.2150(3) 0.01030(17) 0.0146(6) Uani d . 1 . .
    C C18 0.9718(3) 0.6354(3) 0.2146(2) 0.0293(8) Uani d . 1 . .
    H H18A 1.0243 0.6957 0.1964 0.035 Uiso calc R 1 . .
    C C19 0.8528(3) 0.4313(3) 0.1945(2) 0.0289(7) Uani d . 1 . .
    H H19A 0.8366 0.4537 0.2448 0.043 Uiso calc R 1 . .
    H H19B 0.8948 0.3474 0.1971 0.043 Uiso calc R 1 . .
    H H19C 0.7741 0.4264 0.1578 0.043 Uiso calc R 1 . .
    C C20 0.9676(4) 0.5132(4) 0.0947(2) 0.0354(8) Uani d . 1 . .
    H H20A 1.0208 0.5846 0.0847 0.053 Uiso calc R 1 . .
    H H20B 0.8924 0.5111 0.0549 0.053 Uiso calc R 1 . .
    H H20C 1.0125 0.4314 0.0946 0.053 Uiso calc R 1 . .
loop_
    _atom_site_aniso_label
    _atom_site_aniso_U_11
    _atom_site_aniso_U_22
    _atom_site_aniso_U_33
    _atom_site_aniso_U_12
    _atom_site_aniso_U_13
    _atom_site_aniso_U_23
    Fe1 0.0147(3) 0.0133(3) 0.0142(3) 0.00014(14) 0.00425(18) 0.00012(15)
    O1 0.0146(10) 0.0165(10) 0.0118(10) 0.0006(7) 0.0051(8) -0.0002(8)
    O2 0.0164(10) 0.0152(10) 0.0140(10) 0.0044(8) 0.0055(8) 0.0018(8)
    O3 0.0124(10) 0.0121(9) 0.0149(11) 0.0020(7) 0.0056(7) 0.0010(8)
    O4 0.0397(15) 0.0405(14) 0.0263(14) -0.0019(12) 0.0025(11) -0.0087(11)
    N1 0.0130(11) 0.0143(12) 0.0130(12) -0.0004(9) 0.0021(9) 0.0018(9)
    N2 0.0134(12) 0.0112(11) 0.0139(12) -0.0014(8) 0.0029(9) 0.0008(9)
    N3 0.0229(14) 0.0270(15) 0.0244(15) 0.0009(11) 0.0022(11) 0.0015(11)
    C1 0.0159(14) 0.0142(14) 0.0089(14) 0.0031(10) 0.0017(11) 0.0045(11)
    C2 0.0246(15) 0.0183(15) 0.0134(15) -0.0006(12) 0.0046(12) 0.0006(12)
    C3 0.0320(18) 0.0206(15) 0.0130(16) 0.0014(12) 0.0066(13) -0.0017(12)
    C4 0.0264(16) 0.0239(16) 0.0167(16) 0.0065(12) 0.0118(13) 0.0009(12)
    C5 0.0198(15) 0.0237(16) 0.0204(16) 0.0039(12) 0.0093(12) 0.0028(13)
    C6 0.0167(14) 0.0174(14) 0.0119(15) 0.0020(11) 0.0039(11) 0.0032(11)
    C7 0.0137(13) 0.0146(14) 0.0196(15) 0.0009(10) 0.0056(11) 0.0047(11)
    C8 0.0193(15) 0.0140(14) 0.0260(17) -0.0047(11) 0.0102(13) -0.0008(12)
    C9 0.0217(16) 0.0279(17) 0.0207(16) -0.0119(13) 0.0069(13) -0.0075(13)
    C10 0.0154(14) 0.0169(15) 0.0174(15) -0.0032(11) 0.0001(11) -0.0018(12)
    C11 0.0235(15) 0.0098(13) 0.0112(14) -0.0026(11) 0.0051(11) 0.0007(11)
    C12 0.0198(14) 0.0099(13) 0.0165(15) 0.0010(10) 0.0075(11) 0.0019(11)
    C13 0.0243(16) 0.0184(14) 0.0188(16) 0.0003(12) 0.0088(12) 0.0000(12)
    C14 0.0219(16) 0.0235(17) 0.0309(19) 0.0037(12) 0.0184(14) 0.0025(13)
    C15 0.0142(14) 0.0189(15) 0.0306(18) 0.0020(11) 0.0070(13) 0.0021(13)
    C16 0.0191(15) 0.0157(15) 0.0176(15) -0.0018(11) 0.0057(12) 0.0015(12)
    C17 0.0175(14) 0.0075(13) 0.0198(16) 0.0008(10) 0.0056(12) 0.0025(11)
    C18 0.0253(17) 0.0283(18) 0.032(2) -0.0040(13) -0.0003(15) 0.0003(14)
    C19 0.0254(17) 0.0279(17) 0.033(2) -0.0028(14) 0.0044(14) 0.0001(15)
    C20 0.037(2) 0.039(2) 0.031(2) 0.0001(16) 0.0084(15) -0.0057(16)
_geom_special_details
;
All e.s.d.'s (except the e.s.d. in the dihedral angle between two l.s. planes)
are estimated using the full covariance matrix. The cell e.s.d.'s are taken
into account individually in the estimation of e.s.d.'s in distances, angles
and torsion angles; correlations between e.s.d.'s in cell parameters are only
used when they are defined by crystal symmetry. An approximate (isotropic)
treatment of cell e.s.d.'s is used for estimating e.s.d.'s involving l.s.
planes.
;
loop_
    _geom_bond_atom_site_label_1
    _geom_bond_atom_site_label_2
    _geom_bond_site_symmetry_2
    _geom_bond_distance
    _geom_bond_publ_flag
    Fe1 O3 3_665 1.8163(18) ?
    Fe1 O3 . 1.8186(19) ?
    Fe1 O1 . 1.9040(19) ?
    Fe1 O2 . 1.9334(19) ?
    Fe1 N2 . 2.015(2) ?
    Fe1 N1 . 2.069(2) ?
    Fe1 Fe1 3_665 2.7337(9) ?
    O1 C1 . 1.321(3) ?
    O2 C17 . 1.327(3) ?
    O3 Fe1 3_665 1.8163(18) ?
    O3 H3B . 0.8500 ?
    O4 C18 . 1.241(4) ?
    N1 C7 . 1.285(4) ?
    N1 C8 . 1.471(4) ?
    N2 C11 . 1.281(4) ?
    N2 C10 . 1.465(4) ?
    N3 C18 . 1.328(4) ?
    N3 C20 . 1.449(4) ?
    N3 C19 . 1.458(4) ?
    C1 C2 . 1.412(4) ?
    C1 C6 . 1.417(4) ?
    C2 C3 . 1.384(4) ?
    C2 H2A . 0.9300 ?
    C3 C4 . 1.395(5) ?
    C3 H3A . 0.9300 ?
    C4 C5 . 1.389(4) ?
    C4 H4A . 0.9300 ?
    C5 C6 . 1.416(4) ?
    C5 H5A . 0.9300 ?
    C6 C7 . 1.447(4) ?
    C7 H7A . 0.9300 ?
    C8 C9 . 1.521(4) ?
    C8 H8A . 0.9700 ?
    C8 H8B . 0.9700 ?
    C9 C10 . 1.546(4) ?
    C9 H9A . 0.9700 ?
    C9 H9B . 0.9700 ?
    C10 H10A . 0.9700 ?
    C10 H10B . 0.9700 ?
    C11 C12 . 1.447(4) ?
    C11 H11A . 0.9300 ?
    C12 C13 . 1.405(4) ?
    C12 C17 . 1.422(4) ?
    C13 C14 . 1.369(4) ?
    C13 H13A . 0.9300 ?
    C14 C15 . 1.407(5) ?
    C14 H14A . 0.9300 ?
    C15 C16 . 1.386(4) ?
    C15 H15A . 0.9300 ?
    C16 C17 . 1.412(4) ?
    C16 H16A . 0.9300 ?
    C18 H18A . 0.9300 ?
    C19 H19A . 0.9600 ?
    C19 H19B . 0.9600 ?
    C19 H19C . 0.9600 ?
    C20 H20A . 0.9600 ?
    C20 H20B . 0.9600 ?
    C20 H20C . 0.9600 ?
loop_
    _geom_angle_atom_site_label_1
    _geom_angle_atom_site_label_2
    _geom_angle_atom_site_label_3
    _geom_angle_site_symmetry_1
    _geom_angle_site_symmetry_3
    _geom_angle
    _geom_angle_publ_flag
    O3 Fe1 O3 3_665 . 82.46(9) ?
    O3 Fe1 O1 3_665 . 95.22(8) ?
    O3 Fe1 O1 . . 94.09(8) ?
    O3 Fe1 O2 3_665 . 91.93(8) ?
    O3 Fe1 O2 . . 174.23(8) ?
    O1 Fe1 O2 . . 87.73(9) ?
    O3 Fe1 N2 3_665 . 93.36(9) ?
    O3 Fe1 N2 . . 92.70(9) ?
    O1 Fe1 N2 . . 169.68(9) ?
    O2 Fe1 N2 . . 86.26(9) ?
    O3 Fe1 N1 3_665 . 172.13(9) ?
    O3 Fe1 N1 . . 89.95(9) ?
    O1 Fe1 N1 . . 87.35(9) ?
    O2 Fe1 N1 . . 95.61(9) ?
    N2 Fe1 N1 . . 84.90(9) ?
    O3 Fe1 Fe1 3_665 3_665 41.26(6) ?
    O3 Fe1 Fe1 . 3_665 41.20(6) ?
    O1 Fe1 Fe1 . 3_665 96.19(6) ?
    O2 Fe1 Fe1 . 3_665 133.18(6) ?
    N2 Fe1 Fe1 . 3_665 94.03(7) ?
    N1 Fe1 Fe1 . 3_665 131.11(7) ?
    C1 O1 Fe1 . . 124.69(17) ?
    C17 O2 Fe1 . . 122.47(17) ?
    Fe1 O3 Fe1 3_665 . 97.54(9) ?
    Fe1 O3 H3B 3_665 . 103.9 ?
    Fe1 O3 H3B . . 140.9 ?
    C7 N1 C8 . . 118.6(2) ?
    C7 N1 Fe1 . . 122.95(19) ?
    C8 N1 Fe1 . . 118.25(17) ?
    C11 N2 C10 . . 119.5(2) ?
    C11 N2 Fe1 . . 124.5(2) ?
    C10 N2 Fe1 . . 115.99(17) ?
    C18 N3 C20 . . 122.4(3) ?
    C18 N3 C19 . . 120.8(3) ?
    C20 N3 C19 . . 116.8(3) ?
    O1 C1 C2 . . 118.9(2) ?
    O1 C1 C6 . . 123.2(3) ?
    C2 C1 C6 . . 117.8(2) ?
    C3 C2 C1 . . 121.2(3) ?
    C3 C2 H2A . . 119.4 ?
    C1 C2 H2A . . 119.4 ?
    C2 C3 C4 . . 120.9(3) ?
    C2 C3 H3A . . 119.5 ?
    C4 C3 H3A . . 119.5 ?
    C3 C4 C5 . . 119.2(3) ?
    C3 C4 H4A . . 120.4 ?
    C5 C4 H4A . . 120.4 ?
    C4 C5 C6 . . 120.6(3) ?
    C4 C5 H5A . . 119.7 ?
    C6 C5 H5A . . 119.7 ?
    C1 C6 C5 . . 120.0(3) ?
    C1 C6 C7 . . 121.6(2) ?
    C5 C6 C7 . . 118.3(3) ?
    N1 C7 C6 . . 124.9(3) ?
    N1 C7 H7A . . 117.5 ?
    C6 C7 H7A . . 117.5 ?
    N1 C8 C9 . . 111.9(2) ?
    N1 C8 H8A . . 109.2 ?
    C9 C8 H8A . . 109.2 ?
    N1 C8 H8B . . 109.2 ?
    C9 C8 H8B . . 109.2 ?
    H8A C8 H8B . . 107.9 ?
    C8 C9 C10 . . 113.9(2) ?
    C8 C9 H9A . . 108.8 ?
    C10 C9 H9A . . 108.8 ?
    C8 C9 H9B . . 108.8 ?
    C10 C9 H9B . . 108.8 ?
    H9A C9 H9B . . 107.7 ?
    N2 C10 C9 . . 110.9(2) ?
    N2 C10 H10A . . 109.5 ?
    C9 C10 H10A . . 109.5 ?
    N2 C10 H10B . . 109.5 ?
    C9 C10 H10B . . 109.5 ?
    H10A C10 H10B . . 108.0 ?
    N2 C11 C12 . . 124.7(3) ?
    N2 C11 H11A . . 117.6 ?
    C12 C11 H11A . . 117.6 ?
    C13 C12 C17 . . 119.7(3) ?
    C13 C12 C11 . . 119.7(3) ?
    C17 C12 C11 . . 120.1(2) ?
    C14 C13 C12 . . 121.7(3) ?
    C14 C13 H13A . . 119.2 ?
    C12 C13 H13A . . 119.2 ?
    C13 C14 C15 . . 118.8(3) ?
    C13 C14 H14A . . 120.6 ?
    C15 C14 H14A . . 120.6 ?
    C16 C15 C14 . . 121.2(3) ?
    C16 C15 H15A . . 119.4 ?
    C14 C15 H15A . . 119.4 ?
    C15 C16 C17 . . 120.4(3) ?
    C15 C16 H16A . . 119.8 ?
    C17 C16 H16A . . 119.8 ?
    O2 C17 C16 . . 119.2(3) ?
    O2 C17 C12 . . 122.6(2) ?
    C16 C17 C12 . . 118.2(2) ?
    O4 C18 N3 . . 125.7(3) ?
    O4 C18 H18A . . 117.1 ?
    N3 C18 H18A . . 117.1 ?
    N3 C19 H19A . . 109.5 ?
    N3 C19 H19B . . 109.5 ?
    H19A C19 H19B . . 109.5 ?
    N3 C19 H19C . . 109.5 ?
    H19A C19 H19C . . 109.5 ?
    H19B C19 H19C . . 109.5 ?
    N3 C20 H20A . . 109.5 ?
    N3 C20 H20B . . 109.5 ?
    H20A C20 H20B . . 109.5 ?
    N3 C20 H20C . . 109.5 ?
    H20A C20 H20C . . 109.5 ?
    H20B C20 H20C . . 109.5 ?
