# Supplementary material for: Di-μ-hydroxido-bis­({2,2′-[propane-1,3-diylbis(nitrilo­methyl­idyne)]diphenolato}iron(III)) dimethyl­formamide disolvate
Source: Acta Crystallogr Sect E Struct Rep Online. 2009 Feb 21;65(Pt 3):m305. doi: 10.1107/S1600536809005091 (PMC2968628; doi:10.1107/S1600536809005091)
Supplement: Supplementary file 2 [file e-65-0m305-Isup2.hkl]

# 
# h,k,l, Fc-squared, Fo-squared, sigma(Fo-squared) and status flag 
# 
data_I
_shelx_title ' 2 in P2(1)/c' 
_shelx_refln_list_code          4 
_shelx_F_calc_maximum      127.02 
_exptl_crystal_F_000       892.00 
_reflns_d_resolution_high  0.8410 
 
loop_ 
 _symmetry_equiv_pos_as_xyz 
 'x, y, z' 
 '-x, y+1/2, -z+1/2' 
 '-x, -y, -z' 
 'x, -y-1/2, z-1/2' 
 
_cell_length_a    10.7680 
_cell_length_b    10.1360 
_cell_length_c    17.5400 
_cell_angle_alpha  90.000 
_cell_angle_beta  101.272 
_cell_angle_gamma  90.000 
 
_shelx_F_squared_multiplier     1.000 
 
loop_ 
 _refln_index_h 
 _refln_index_k 
 _refln_index_l 
 _refln_F_squared_calc 
 _refln_F_squared_meas 
 _refln_F_squared_sigma 
 _refln_observed_status 
   4   0   0     7241.05     6381.93    180.14 o 
   5   0   0    16133.63    18174.10   1031.24 o 
   6   0   0     5526.21     5186.42    113.72 o 
   7   0   0     3582.23     3117.94     64.33 o 
   8   0   0     1924.53     1826.83     80.33 o 
   9   0   0     2421.37     2448.33    116.84 o 
  10   0   0        6.93       35.73     12.97 o 
  11   0   0      672.73      723.31     38.21 o 
  12   0   0      447.54      482.67     39.63 o 
   2   1   0     1440.61     1667.12     22.64 o 
   3   1   0      883.52      920.27     19.32 o 
   4   1   0     3362.65     3489.60     43.63 o 
   5   1   0      244.27      221.37      6.70 o 
   6   1   0     1023.18      926.16     27.36 o 
   7   1   0      318.94      338.22     16.83 o 
   8   1   0       16.65       33.51      8.05 o 
   9   1   0      126.67      140.16     14.04 o 
  10   1   0      447.92      434.41     24.54 o 
  11   1   0       55.44       71.45     13.74 o 
  12   1   0       22.17       34.95      9.25 o 
   0   2   0     1587.28     2016.86     46.49 o 
   1   2   0     1493.03     1621.02     21.93 o 
   3   2   0     2941.38     3709.54     70.96 o 
   4   2   0      560.71      588.60      6.16 o 
   5   2   0      563.46      550.15     10.98 o 
   6   2   0     1133.72     1353.33     54.29 o 
   7   2   0      112.91      108.96     12.39 o 
   8   2   0       66.62      112.76     17.08 o 
   9   2   0      481.94      498.97     21.66 o 
  10   2   0      183.63      193.52     14.79 o 
  11   2   0       76.36       48.22     10.03 o 
  12   2   0        1.31       10.02      4.68 o 
   1   3   0      157.74      101.99      4.88 o 
   2   3   0        1.68       15.42      3.08 o 
   3   3   0      843.68      820.15     12.76 o 
   4   3   0     2414.22     2820.97     41.07 o 
   5   3   0       54.44       89.98      7.22 o 
   6   3   0     1578.68     1331.40     69.35 o 
   7   3   0       11.35       12.13      6.11 o 
   8   3   0       31.62       40.05      8.78 o 
   9   3   0       14.27        8.84      4.76 o 
  10   3   0        4.46        5.79      6.46 o 
  11   3   0      279.71      237.91     17.15 o 
  12   3   0      439.26      356.95     25.38 o 
   0   4   0     1278.92     1073.66     46.16 o 
   1   4   0      134.52      304.28      6.91 o 
   2   4   0     5071.06     5034.17     54.23 o 
   3   4   0     9311.20     9717.15    123.10 o 
   4   4   0     6088.72     5935.04     85.61 o 
   5   4   0     4165.50     4011.14     56.06 o 
   6   4   0     1324.99     1159.38     36.96 o 
   7   4   0     1209.72     1103.91     39.87 o 
   8   4   0     1526.20     1485.45     38.16 o 
   9   4   0      738.86      700.06     27.67 o 
  10   4   0     1198.80     1312.27     33.19 o 
  11   4   0     2324.49     2555.47     44.01 o 
   1   5   0        4.20        4.00      2.33 o 
   2   5   0      926.20     1046.29     17.12 o 
   3   5   0        8.78        9.93      4.68 o 
   4   5   0       61.08       45.73      9.86 o 
   5   5   0       88.72       80.40     11.57 o 
   6   5   0       31.34       26.57      8.77 o 
   7   5   0      296.81      312.56     22.30 o 
   8   5   0      353.84      376.59     24.46 o 
   9   5   0       23.61       18.35      6.57 o 
  10   5   0      119.82      106.42     12.86 o 
  11   5   0       26.83       25.07      8.53 o 
   0   6   0      225.40      253.40     35.27 o 
   1   6   0     5273.89     5734.51    106.68 o 
   2   6   0       22.14       29.01      6.33 o 
   3   6   0      127.50      102.68      7.91 o 
   4   6   0       83.97      101.76     11.41 o 
   5   6   0       23.53       12.37      5.68 o 
   6   6   0      936.08      942.03     40.71 o 
   7   6   0       80.88       66.00     13.87 o 
   8   6   0      114.72      107.08     10.27 o 
   9   6   0      182.89      199.47     18.33 o 
  10   6   0       31.63       12.72      7.14 o 
   1   7   0       36.01       31.70      5.95 o 
   2   7   0       55.95       54.51      7.95 o 
   3   7   0      527.12      510.70     20.49 o 
   4   7   0        2.66       19.74      9.54 o 
   5   7   0     1139.82     1245.24     33.13 o 
   6   7   0       15.86       22.89     10.16 o 
   7   7   0        3.97        9.51      5.09 o 
   8   7   0      113.30      116.35     15.62 o 
   9   7   0       59.35       42.81     12.46 o 
  10   7   0      131.06      117.29     15.57 o 
   0   8   0     2028.80     2159.64     91.98 o 
   1   8   0     1744.61     1782.19     51.26 o 
   2   8   0     4088.73     4154.37    109.94 o 
   3   8   0       88.33       69.21     14.76 o 
   4   8   0       35.91       25.68      8.15 o 
   5   8   0      274.94      239.97     15.39 o 
   6   8   0     1149.63     1179.72     37.24 o 
   7   8   0     2909.87     3097.71     89.50 o 
   8   8   0     1727.94     1918.41     60.73 o 
   9   8   0      678.84      680.55     26.39 o 
   1   9   0        4.09        8.64      4.81 o 
   2   9   0       61.21       69.34      6.47 o 
   3   9   0       91.14       85.90      7.80 o 
   4   9   0        0.17        4.13      4.88 o 
   5   9   0       13.65       11.85     10.19 o 
   6   9   0       20.91       22.92      9.97 o 
   7   9   0      446.05      428.02     26.57 o 
   8   9   0      121.34      108.53     16.10 o 
   0  10   0       55.61       64.37     25.33 o 
   1  10   0      214.99      199.27     21.87 o 
   2  10   0        5.47        5.70      4.91 o 
   3  10   0        0.82        3.96      5.80 o 
   4  10   0       24.15       24.59      6.51 o 
   5  10   0       43.66       38.49     10.57 o 
   6  10   0      109.81      109.09     12.01 o 
   7  10   0       78.75       47.77     11.00 o 
   1  11   0        1.44        6.26      7.44 o 
   2  11   0       30.92       30.12     10.42 o 
   3  11   0       46.52       44.28     11.53 o 
   4  11   0       32.68       21.99      9.83 o 
   5  11   0       27.39       34.47      8.29 o 
   0  12   0     1373.78     1562.01     64.43 o 
   1  12   0      874.08     1014.38     40.31 o 
 -12   1   1      139.90      129.15     15.26 o 
 -11   1   1      241.53      282.65     22.23 o 
 -10   1   1      304.06      293.21     18.51 o 
  -9   1   1     1737.36     1772.57     48.52 o 
  -8   1   1     1065.24     1200.63     41.55 o 
  -7   1   1     3887.44     3822.15     54.51 o 
  -6   1   1     1269.86     1021.47     23.86 o 
  -5   1   1     1562.49     1286.61     23.58 o 
  -4   1   1     1298.88     1193.41     16.98 o 
  -2   1   1     2139.55     2083.46     26.43 o 
   3   1   1      369.86      342.35      6.67 o 
   4   1   1     4069.26     3715.51     48.49 o 
   5   1   1       18.08       15.82      3.39 o 
   6   1   1     3513.68     3492.31     53.45 o 
   7   1   1      504.24      509.63     20.27 o 
   8   1   1     1038.85     1013.59     57.07 o 
   9   1   1      679.33      717.91     20.22 o 
  10   1   1      767.47      782.40     28.04 o 
  11   1   1      444.87      442.69     25.73 o 
  12   1   1        1.96        5.18      9.18 o 
 -12   2   1       11.75       15.42      6.75 o 
 -11   2   1      334.01      340.42     20.75 o 
 -10   2   1      337.45      366.70     21.56 o 
  -9   2   1      686.88      657.57     25.28 o 
  -8   2   1      258.59      245.32     18.70 o 
  -7   2   1       49.15       38.64      6.18 o 
  -6   2   1      273.83      345.79     16.68 o 
  -5   2   1      198.79      140.85      7.44 o 
  -4   2   1      617.50      670.46      7.44 o 
  -3   2   1     5108.46     5192.00     62.60 o 
   0   2   1      569.47      623.77     11.63 o 
   1   2   1        3.53       10.10      2.95 o 
   2   2   1      736.10      840.94     12.14 o 
   3   2   1     1087.01      788.07     11.60 o 
   4   2   1     1080.33     1227.60     14.30 o 
   5   2   1     1822.03     2045.48     32.79 o 
   6   2   1      309.58      246.59     14.80 o 
   7   2   1      156.71      154.25     15.34 o 
   8   2   1     1099.52      964.47     40.52 o 
   9   2   1        2.76       11.24      5.40 o 
  10   2   1       20.06        9.78      8.50 o 
  11   2   1       26.18       43.22      9.09 o 
  12   2   1      231.07      204.06     18.30 o 
 -12   3   1       74.84       80.54     13.63 o 
 -11   3   1      644.08      726.96     28.74 o 
 -10   3   1     1065.44     1134.80     36.98 o 
  -9   3   1      721.83      752.57     24.48 o 
  -8   3   1      699.97      601.03     26.97 o 
  -7   3   1     1762.54     1784.50     30.47 o 
  -6   3   1     4743.02     4979.41     97.02 o 
  -5   3   1     4706.17     4671.28     68.68 o 
  -4   3   1     1818.30     1872.26     49.13 o 
  -3   3   1     2704.94     2261.08     28.22 o 
  -2   3   1     4220.54     4619.52     57.00 o 
   1   3   1     2862.18     2811.99     38.77 o 
   2   3   1     2823.73     2782.02     33.94 o 
   3   3   1     3480.65     3259.56     30.92 o 
   4   3   1     5224.59     5627.92     65.53 o 
   5   3   1      142.13       57.73      7.73 o 
   6   3   1     2046.92     2010.37     36.30 o 
   7   3   1      574.62      595.12     23.69 o 
   8   3   1      198.99      176.59     12.70 o 
   9   3   1        2.39        5.97      5.80 o 
  10   3   1      801.28      769.58     23.26 o 
  11   3   1       96.60      126.90     28.96 o 
  12   3   1       66.12       71.68     14.63 o 
 -11   4   1      213.47      177.28     17.54 o 
 -10   4   1      991.56      956.14     30.10 o 
  -9   4   1      180.83      144.00     14.00 o 
  -8   4   1      129.48       90.91     26.00 o 
  -7   4   1      935.59      951.66     39.53 o 
  -6   4   1      585.04      581.44     25.05 o 
  -5   4   1       29.00       78.23     14.63 o 
  -4   4   1      534.78      598.95     23.58 o 
  -3   4   1        0.01        3.70      3.31 o 
  -2   4   1      115.74      106.85      5.11 o 
  -1   4   1     4276.73     4887.05     67.89 o 
   0   4   1      282.68      278.50      6.22 o 
   1   4   1     1431.05     1595.74     31.59 o 
   2   4   1     1888.82     1943.77     24.48 o 
   3   4   1     1217.37     1222.59     18.55 o 
   4   4   1       22.54       45.94      7.57 o 
   5   4   1      348.82      352.29     18.95 o 
   6   4   1     1189.47     1266.90     30.23 o 
   7   4   1      125.73      115.27     16.95 o 
   8   4   1        4.24        9.82      5.52 o 
   9   4   1       74.82       72.65      8.84 o 
  10   4   1      419.12      348.86     21.41 o 
  11   4   1       55.39       35.53     10.96 o 
 -11   5   1      671.04      731.57     27.22 o 
 -10   5   1      192.22      187.93     14.73 o 
  -9   5   1      930.64      968.34     33.41 o 
  -8   5   1      508.13      461.95     20.60 o 
  -7   5   1      632.18      562.61     23.91 o 
  -6   5   1     4125.82     4383.78     86.58 o 
  -5   5   1     2223.37     2221.91     39.61 o 
  -4   5   1     5917.11     6474.06     86.91 o 
  -3   5   1     3083.36     2968.42     40.22 o 
  -2   5   1        8.17       12.66      2.94 o 
  -1   5   1     1331.18     1127.88     44.59 o 
   0   5   1     1519.80     1407.97     29.91 o 
   1   5   1     2624.87     2474.41     49.04 o 
   2   5   1     1144.58     1020.22     16.33 o 
   3   5   1     5766.20     5840.83     97.08 o 
   4   5   1     2709.53     2883.08     41.97 o 
   5   5   1     3031.27     3086.94     45.44 o 
   6   5   1      877.70      918.29     34.25 o 
   7   5   1      751.29      847.00     26.23 o 
   8   5   1     1484.78     1485.52     37.61 o 
   9   5   1      374.21      334.28     20.68 o 
  10   5   1       16.31       19.95      8.10 o 
  11   5   1        8.58       12.99      6.03 o 
 -10   6   1       21.15       16.66      7.83 o 
  -9   6   1       39.06       29.10      7.72 o 
  -8   6   1       25.70       26.22      7.22 o 
  -7   6   1      604.83      569.72     20.83 o 
  -6   6   1      206.76      209.12     12.91 o 
  -5   6   1      356.02      373.04     16.85 o 
  -4   6   1      261.01      258.84     12.74 o 
  -3   6   1      149.78      170.54     11.45 o 
  -2   6   1     1188.06     1499.38     39.50 o 
  -1   6   1     1273.10     1629.87     44.49 o 
   0   6   1        1.98        4.62      3.88 o 
   1   6   1      859.05      913.63     35.02 o 
   2   6   1     1812.90     2005.27     30.76 o 
   3   6   1       48.92       48.49      6.73 o 
   4   6   1       99.86      105.01     11.26 o 
   5   6   1      930.55      899.62     32.94 o 
   6   6   1     1357.27     1444.95     40.49 o 
   7   6   1     3905.79     4409.43    112.02 o 
   8   6   1      486.22      508.18     21.69 o 
   9   6   1      423.68      428.07     28.23 o 
  10   6   1      706.91      665.75     22.85 o 
 -10   7   1      670.45      662.88     26.45 o 
  -9   7   1     1731.10     1838.80     58.64 o 
  -8   7   1      379.00      389.16     23.26 o 
  -7   7   1       97.48      109.84     11.93 o 
  -6   7   1        4.93       14.79      6.40 o 
  -5   7   1      218.67      225.75     13.50 o 
  -4   7   1        3.74       11.60      5.22 o 
  -3   7   1      324.82      260.99     19.16 o 
  -2   7   1      495.11      494.46     22.71 o 
  -1   7   1     2401.54     2574.88     46.78 o 
   0   7   1      218.61      209.30     20.08 o 
   1   7   1      366.54      315.52     13.96 o 
   2   7   1     1672.11     1592.64     28.04 o 
   3   7   1     1011.72      896.69     34.29 o 
   4   7   1     3610.41     3960.84    100.66 o 
   5   7   1       15.28       24.94      8.33 o 
   6   7   1     1640.71     1793.84     44.19 o 
   7   7   1      906.25      956.15     32.75 o 
   8   7   1     1932.96     2025.78     47.61 o 
   9   7   1     1316.83     1332.35     33.82 o 
  10   7   1      795.39      781.31     23.08 o 
  -9   8   1       13.94        8.47      6.61 o 
  -8   8   1       20.49       19.87      9.30 o 
  -7   8   1      745.87      715.28     34.87 o 
  -6   8   1      559.63      552.97     22.95 o 
  -5   8   1       14.74       20.50      7.31 o 
  -4   8   1      169.61      160.77     11.11 o 
  -3   8   1      400.64      405.47     18.15 o 
  -2   8   1     2458.68     2585.30     75.88 o 
  -1   8   1       24.27      220.31     48.65 o 
   0   8   1      284.37      339.98     17.84 o 
   1   8   1     1817.79     1868.65     54.95 o 
   2   8   1     1499.89     1601.51     48.48 o 
   3   8   1      270.24      269.62     13.44 o 
   4   8   1       33.94       31.13      8.43 o 
   5   8   1      507.37      501.18     26.70 o 
   6   8   1        0.81        3.83      6.90 o 
   7   8   1       30.06       14.93      9.76 o 
   8   8   1      196.97      175.48     16.99 o 
   9   8   1       87.75       55.00     12.34 o 
  -8   9   1      908.03      955.88     31.10 o 
  -7   9   1     1326.29     1386.15     45.96 o 
  -6   9   1     1505.72     1573.89     48.62 o 
  -5   9   1      646.05      637.70     21.45 o 
  -4   9   1      470.63      491.42     19.31 o 
  -3   9   1       61.22       55.94      7.22 o 
  -2   9   1      791.20      752.03     22.78 o 
  -1   9   1     1110.33     1209.74     70.29 o 
   1   9   1     1208.11     1030.41     61.94 o 
   2   9   1      495.03      470.51     18.82 o 
   3   9   1      830.34      815.88     31.30 o 
   4   9   1      523.51      505.86     21.50 o 
   5   9   1      183.25      171.64     12.62 o 
   6   9   1      160.22      179.02     14.21 o 
   7   9   1      574.79      682.68     20.83 o 
   8   9   1      507.19      530.42     26.99 o 
  -7  10   1      317.58      307.63     22.89 o 
  -6  10   1      578.09      551.61     30.94 o 
  -5  10   1      410.10      390.50     23.35 o 
  -4  10   1       74.45       60.79      9.70 o 
  -3  10   1      656.31      676.58     22.39 o 
  -2  10   1      533.43      496.52     20.39 o 
  -1  10   1     1006.45      967.74     37.74 o 
   0  10   1       11.45       17.01      9.66 o 
   1  10   1        0.35        5.17      6.52 o 
   2  10   1       81.57       81.59     12.79 o 
   3  10   1       99.24       84.37     12.45 o 
   4  10   1      185.74      189.35     13.82 o 
   5  10   1        1.88        0.00      4.93 o 
   6  10   1        2.74        6.79      5.30 o 
  -5  11   1       84.35       79.81     16.83 o 
  -4  11   1      627.14      633.29     25.85 o 
  -3  11   1     1565.87     1644.45     61.52 o 
  -2  11   1      268.27      282.90     27.95 o 
  -1  11   1      611.65      643.46     57.07 o 
   0  11   1      201.00      240.78     26.18 o 
   1  11   1      194.71      226.44     23.09 o 
   2  11   1      222.01      234.43     20.30 o 
   3  11   1      199.14      201.71     19.51 o 
   4  11   1      511.97      539.22     28.24 o 
  -1  12   1        2.07       12.00     11.80 o 
   0  12   1        8.35        6.80      7.41 o 
 -12   0   2      581.68      555.50     42.58 o 
 -11   0   2      229.16      249.20     25.14 o 
 -10   0   2     2086.67     2204.76    100.48 o 
  -9   0   2     1112.90     1124.40     61.30 o 
  -8   0   2     2038.47     1939.46     59.99 o 
  -7   0   2     6561.95     6675.16    177.20 o 
  -6   0   2     5716.37     5798.06    119.00 o 
  -5   0   2     7581.35     7427.36    134.48 o 
  -4   0   2      810.06      832.13     17.62 o 
  -3   0   2     4432.44     4102.94     74.59 o 
  -2   0   2      156.96      154.22     16.46 o 
   2   0   2     1951.58     1632.12     61.21 o 
   3   0   2      233.99      287.41      8.66 o 
   5   0   2      585.69      508.18     11.40 o 
   6   0   2     4073.77     3924.29    141.70 o 
   7   0   2     1394.24     1198.20     76.60 o 
   8   0   2     4376.37     4391.67    223.80 o 
   9   0   2      561.84      586.29     30.09 o 
  10   0   2      707.43      703.52     38.43 o 
  11   0   2      189.27      101.59     95.66 o 
  12   0   2      346.42      298.18     48.31 o 
 -12   1   2        3.95       24.44     10.17 o 
 -11   1   2        2.49       15.86      6.92 o 
 -10   1   2       10.33       34.85     19.16 o 
  -9   1   2      319.61      285.97     19.14 o 
  -8   1   2      156.62      150.65     16.97 o 
  -7   1   2       63.82      102.06     11.79 o 
  -6   1   2     1602.84     1623.23     29.45 o 
  -5   1   2      171.42      215.54      8.16 o 
  -4   1   2       36.89       21.27      3.10 o 
  -3   1   2     1463.46     1603.67     22.29 o 
  -2   1   2     3198.62     3720.92     57.72 o 
  -1   1   2       46.11       17.92      2.50 o 
   0   1   2       99.03      147.39      3.29 o 
   2   1   2      817.96      996.62     14.51 o 
   3   1   2      645.24      537.09      8.37 o 
   4   1   2     4633.41     5442.14     63.67 o 
   5   1   2       21.01       22.92      4.64 o 
   6   1   2      350.04      351.96     16.10 o 
   7   1   2     1347.09     1324.47     27.90 o 
   8   1   2      260.86      247.88     13.82 o 
   9   1   2     1191.56     1090.27     29.57 o 
  10   1   2      824.06      778.23     33.07 o 
  11   1   2       20.22       17.12      9.65 o 
  12   1   2        8.34       29.38     13.00 o 
 -12   2   2       35.38       20.66      7.09 o 
 -11   2   2      431.13      368.10     21.65 o 
 -10   2   2      350.26      289.70     19.31 o 
  -9   2   2        1.58       36.13     15.41 o 
  -8   2   2        6.23       25.10     10.66 o 
  -7   2   2      131.00      148.43     18.28 o 
  -6   2   2      588.96      666.09     22.91 o 
  -5   2   2      360.45      509.71      9.58 o 
  -4   2   2     1073.71     1104.98     23.91 o 
  -3   2   2      264.21      329.54      7.47 o 
  -2   2   2      928.22     1032.83     14.21 o 
  -1   2   2     1526.46     1846.92     34.59 o 
   2   2   2     3903.18     4202.03     64.21 o 
   3   2   2      800.22      708.16     10.25 o 
   4   2   2       35.02       33.28      3.83 o 
   5   2   2     4434.02     4829.74     63.59 o 
   6   2   2      265.73      291.19     14.16 o 
   7   2   2       39.57       48.15      8.23 o 
   8   2   2       51.10       48.92      9.44 o 
   9   2   2       43.83       52.57      8.83 o 
  10   2   2      424.23      374.98     22.03 o 
  11   2   2      178.53      149.63     16.96 o 
  12   2   2       24.53       18.44      8.57 o 
 -12   3   2       85.85       78.55     14.52 o 
 -11   3   2       16.10       19.53      8.20 o 
 -10   3   2      226.23      188.13     15.16 o 
  -9   3   2      891.96      862.08     25.68 o 
  -8   3   2     1143.68     1105.46     39.61 o 
  -7   3   2       94.62       86.73     11.98 o 
  -6   3   2     1125.90     1090.72     45.92 o 
  -5   3   2        5.84        7.66      4.27 o 
  -4   3   2     2568.00     2677.30     37.42 o 
  -3   3   2     1622.02     1568.57     23.19 o 
  -2   3   2     3860.37     4342.40     55.19 o 
   0   3   2     5480.83     6481.38    377.39 o 
   1   3   2     5554.81     5581.52    188.23 o 
   2   3   2      728.11      573.74      9.60 o 
   3   3   2     6182.95     6316.52     61.40 o 
   4   3   2     2453.61     2690.59     30.70 o 
   5   3   2     3573.35     3567.49     53.56 o 
   6   3   2      275.80      291.40     13.52 o 
   7   3   2        4.93        8.29      9.00 o 
   8   3   2      196.77      164.43     12.65 o 
   9   3   2       26.59       25.24      6.50 o 
  10   3   2       18.48       23.69      7.44 o 
  11   3   2       56.85       59.37     11.86 o 
 -12   4   2     1788.56     2039.80     38.13 o 
 -11   4   2     1690.53     1749.40     55.71 o 
 -10   4   2     2176.61     2353.70     51.19 o 
  -9   4   2      703.31      797.44     29.93 o 
  -8   4   2      684.98      732.76     18.54 o 
  -7   4   2     1626.39     1798.04     40.94 o 
  -6   4   2     3245.08     3054.57     57.73 o 
  -5   4   2    11306.23    12585.16    228.82 o 
  -3   4   2     9000.62     9063.36    192.47 o 
  -2   4   2     4675.51     4357.14     46.20 o 
  -1   4   2       17.77       13.55      2.44 o 
   0   4   2       38.94        6.84      1.61 o 
   1   4   2     3028.02     2620.98     32.99 o 
   2   4   2      696.22      526.30      8.58 o 
   4   4   2     2345.58     2709.34     42.15 o 
   5   4   2     6950.87     7355.40     98.17 o 
   6   4   2      921.38     1026.35     33.58 o 
   7   4   2     1018.44      955.36     28.92 o 
   8   4   2      550.67      560.92     20.09 o 
   9   4   2      409.34      408.32     22.76 o 
  10   4   2      474.84      464.80     19.62 o 
  11   4   2      206.82      234.32     29.02 o 
 -11   5   2      135.56      145.46     15.77 o 
 -10   5   2      221.12      216.82     17.02 o 
  -9   5   2       80.84       60.72     10.95 o 
  -8   5   2      170.94      188.68     12.55 o 
  -7   5   2        2.72        4.74      4.05 o 
  -6   5   2      358.60      330.24     21.65 o 
  -5   5   2      108.00      113.99     14.83 o 
  -4   5   2      181.29      152.57     11.06 o 
  -3   5   2      318.34      338.11     12.52 o 
  -2   5   2     7797.23     7892.27    104.79 o 
  -1   5   2       17.47       53.77      6.98 o 
   0   5   2      611.96      789.34     12.75 o 
   1   5   2       64.39       86.30      5.43 o 
   2   5   2        4.01        4.17      2.55 o 
   3   5   2     2043.33     2068.52     47.83 o 
   4   5   2      327.14      309.87     17.65 o 
   5   5   2      984.57      815.87     31.42 o 
   6   5   2      487.96      419.50     18.09 o 
   7   5   2     1156.86     1146.30     32.31 o 
   8   5   2      339.73      303.55     19.02 o 
   9   5   2      317.25      319.48     19.31 o 
  10   5   2      657.65      625.64     37.13 o 
  11   5   2      860.44      808.46     28.60 o 
 -11   6   2      108.28       89.72     15.87 o 
 -10   6   2       76.03       71.95     10.88 o 
  -9   6   2       34.73       22.92      9.85 o 
  -8   6   2        7.18       17.82      9.97 o 
  -7   6   2      326.32      284.22     14.95 o 
  -6   6   2      454.29      444.56     20.11 o 
  -5   6   2       96.68       82.41     10.09 o 
  -4   6   2      455.35      490.36     18.75 o 
  -3   6   2      144.65      140.58      8.15 o 
  -2   6   2      979.31      963.72     33.15 o 
  -1   6   2       14.35       14.85      4.21 o 
   0   6   2      425.62      570.67     20.78 o 
   1   6   2      254.75      278.07     12.56 o 
   2   6   2       61.61       69.63      7.36 o 
   3   6   2      264.37      260.36     13.21 o 
   4   6   2        0.51        3.04      5.67 o 
   5   6   2        1.54        0.98      4.52 o 
   6   6   2       39.26       42.22      9.56 o 
   7   6   2      218.81      206.84     13.95 o 
   8   6   2      102.88       96.28     13.68 o 
   9   6   2        0.95        7.30      6.38 o 
  10   6   2        5.09        8.92      4.44 o 
 -10   7   2        0.08        3.94      6.94 o 
  -9   7   2       10.49       36.77     12.29 o 
  -8   7   2      182.65      169.31     21.04 o 
  -7   7   2      812.00      835.79     30.77 o 
  -6   7   2       37.79       47.35      7.34 o 
  -5   7   2        3.38       13.17      5.64 o 
  -4   7   2      128.09      153.04     13.54 o 
  -3   7   2       13.42       13.05      4.24 o 
  -2   7   2        8.93       16.94      6.24 o 
  -1   7   2      296.92      303.83     24.61 o 
   0   7   2      876.78      869.01     31.80 o 
   1   7   2      224.40      183.10     17.49 o 
   2   7   2      121.08      109.23     10.38 o 
   3   7   2      841.24      908.00     36.63 o 
   4   7   2        1.74       10.27      5.71 o 
   5   7   2        1.43       10.06      7.30 o 
   6   7   2      239.85      226.07     15.17 o 
   7   7   2     1534.41     1662.29     57.38 o 
   8   7   2     1102.75     1061.61     35.72 o 
   9   7   2      506.92      448.57     28.47 o 
  -9   8   2      868.76      967.36     30.60 o 
  -8   8   2     1762.89     1977.60     62.40 o 
  -7   8   2     2532.65     2882.44     60.25 o 
  -6   8   2      373.14      368.66     22.59 o 
  -5   8   2     1888.85     2144.59     50.53 o 
  -4   8   2       40.26       29.35      9.03 o 
  -3   8   2      658.50      617.80     40.88 o 
  -2   8   2     3597.16     3610.08     97.85 o 
  -1   8   2     3393.86     3781.30    207.25 o 
   0   8   2     6251.29     2575.72   1951.62 o 
   1   8   2     4345.54     4408.11    265.55 o 
   2   8   2     1258.97     1387.38     77.61 o 
   3   8   2     1766.78     1844.42     45.40 o 
   4   8   2     2013.21     2102.10     49.57 o 
   5   8   2     1650.29     1801.41     58.68 o 
   6   8   2     1952.28     2192.73     63.25 o 
   7   8   2     1484.24     1600.35     48.13 o 
   8   8   2     1629.35     1733.49     40.18 o 
   9   8   2     1254.42     1406.02     30.60 o 
  -8   9   2       32.62       29.41     11.15 o 
  -7   9   2      569.98      579.90     34.16 o 
  -6   9   2      265.88      297.59     19.16 o 
  -5   9   2      307.35      271.52     16.51 o 
  -4   9   2        1.22        1.15      7.69 o 
  -3   9   2      590.77      552.45     25.24 o 
  -2   9   2      190.86      183.93     19.57 o 
  -1   9   2      835.32      830.25     31.55 o 
   0   9   2        2.45        7.35      6.81 o 
   1   9   2      818.21      774.41     31.52 o 
   2   9   2        3.68       24.63     10.61 o 
   3   9   2      942.89      920.95     38.58 o 
   4   9   2      350.08      342.65     19.89 o 
   5   9   2      607.92      592.11     20.72 o 
   6   9   2       39.14       40.66      7.66 o 
   7   9   2      170.90      160.16     14.84 o 
   8   9   2      337.63      355.64     25.82 o 
  -7  10   2      358.23      297.57     29.70 o 
  -6  10   2        2.32        6.16      6.62 o 
  -5  10   2      477.56      450.33     25.05 o 
  -4  10   2     1241.16     1210.63     38.34 o 
  -3  10   2      103.96       99.99      8.71 o 
  -2  10   2       23.62       10.26      7.72 o 
  -1  10   2        0.74       10.41      7.94 o 
   0  10   2      413.80      402.63     27.02 o 
   1  10   2       56.23       51.59      8.25 o 
   2  10   2      285.14      265.50     18.75 o 
   3  10   2      163.42      156.38     17.72 o 
   4  10   2      154.83      141.97     14.74 o 
   5  10   2       15.51       13.24      7.07 o 
   6  10   2       10.83       22.04      7.75 o 
  -5  11   2      268.00      307.79     28.66 o 
  -4  11   2      315.20      307.08     23.91 o 
  -3  11   2      137.92      139.94     17.91 o 
  -2  11   2       67.78       62.54     12.09 o 
  -1  11   2        1.50        8.21      7.66 o 
   0  11   2       53.91       48.49     10.38 o 
   1  11   2      233.33      240.62     24.92 o 
   2  11   2       31.19       16.31      6.75 o 
   3  11   2      154.85      170.13     17.48 o 
   4  11   2      463.54      444.23     30.70 o 
 -12   1   3      150.66      146.28     19.16 o 
 -11   1   3     1564.46     1575.62     38.50 o 
 -10   1   3     2660.28     2811.14     88.59 o 
  -9   1   3     2691.03     2183.15    356.78 o 
  -8   1   3     4220.39     4734.97    132.33 o 
  -7   1   3     1336.35     1331.88     54.03 o 
  -6   1   3     2405.62     2284.97     39.35 o 
  -5   1   3     1034.04      846.46      9.97 o 
  -4   1   3      779.08      703.27     10.55 o 
  -3   1   3     1402.69     1248.59     16.87 o 
  -2   1   3     4843.25     5706.64    192.88 o 
   0   1   3     2163.44     2684.86     34.48 o 
   1   1   3      979.61      606.20      8.63 o 
   2   1   3      254.97      406.44      7.07 o 
   3   1   3      815.56      795.56     11.68 o 
   4   1   3      207.45      182.17      5.37 o 
   5   1   3      710.78      919.67     14.69 o 
   6   1   3      252.99      366.74     15.82 o 
   7   1   3      420.91      328.23     18.75 o 
   8   1   3     1127.03     1174.89     34.61 o 
   9   1   3      818.52      800.69     39.66 o 
  10   1   3     1604.14     1601.53     69.42 o 
  11   1   3      280.86      324.92     30.84 o 
  12   1   3       85.75       95.02     20.26 o 
 -12   2   3       32.62       35.77      9.78 o 
 -11   2   3      311.15      306.10     20.24 o 
 -10   2   3      917.41      961.31     49.43 o 
  -9   2   3      141.29      135.74     12.72 o 
  -8   2   3      510.08      633.36     26.27 o 
  -7   2   3      953.89      907.56     29.73 o 
  -6   2   3      214.18      175.89     12.19 o 
  -5   2   3     1711.05     1682.14     24.12 o 
  -4   2   3     6874.13     6753.64     77.83 o 
  -3   2   3     3369.41     3385.16     40.99 o 
  -2   2   3      136.98       55.11      3.20 o 
  -1   2   3       32.11       41.16      6.29 o 
   3   2   3      102.23       49.64      2.84 o 
   4   2   3     2018.50     1744.02     22.60 o 
   5   2   3     2530.03     2522.61     35.93 o 
   6   2   3      225.64      230.52     29.51 o 
   7   2   3     1862.34     1828.95     39.24 o 
   8   2   3     1582.88     1525.60     38.85 o 
   9   2   3     1220.97     1074.75     55.70 o 
  10   2   3      224.72      291.57     21.78 o 
  11   2   3     1148.22     1155.31     36.13 o 
 -12   3   3      287.31      334.26     22.64 o 
 -11   3   3      132.41      143.15     13.41 o 
 -10   3   3       94.76       80.78     10.61 o 
  -9   3   3      154.67      136.43     10.92 o 
  -8   3   3     3135.30     3044.30    247.59 o 
  -7   3   3     1341.34     1376.69     25.04 o 
  -6   3   3     1500.85     1311.06     50.04 o 
  -5   3   3      180.13      142.37      7.53 o 
  -4   3   3    10546.25    10963.76    235.03 o 
  -3   3   3     9580.86    10292.47    184.47 o 
  -1   3   3      897.30      835.56     17.36 o 
   0   3   3      272.84      203.59      5.32 o 
   1   3   3     2821.04     3084.56     39.33 o 
   2   3   3     3746.64     4177.82     50.51 o 
   3   3   3     6659.70     6729.99     70.02 o 
   4   3   3     1802.21     1868.35     31.87 o 
   5   3   3     3103.31     2968.41     42.94 o 
   6   3   3       69.81      128.74     15.72 o 
   7   3   3     1311.63     1320.07     30.55 o 
   8   3   3       63.58       83.90     14.36 o 
   9   3   3      259.48      258.15     15.56 o 
  10   3   3        8.90       10.82      6.82 o 
  11   3   3       73.25       72.43     18.14 o 
 -12   4   3       12.95       25.18      9.38 o 
 -11   4   3        0.58       28.35      9.59 o 
 -10   4   3        0.38       14.01      6.02 o 
  -9   4   3       68.72       69.08      8.90 o 
  -8   4   3       18.89        9.11      6.35 o 
  -7   4   3        4.02        7.10      3.72 o 
  -6   4   3     1171.57     1228.32     44.05 o 
  -5   4   3        8.43        6.95      3.43 o 
  -4   4   3      495.82      450.74     18.08 o 
  -3   4   3      272.75      288.86      7.90 o 
  -2   4   3     1569.40     1758.54     24.25 o 
  -1   4   3      683.49      689.19     11.08 o 
   0   4   3      327.12      266.18      5.94 o 
   1   4   3     3613.47     4008.77     57.21 o 
   2   4   3      916.89     1062.85     13.76 o 
   3   4   3     2742.63     3005.25     63.30 o 
   4   4   3      695.96      678.56     27.64 o 
   5   4   3       97.34       96.95     12.10 o 
   6   4   3        0.94        8.58      4.80 o 
   7   4   3      106.90      110.75     16.05 o 
   8   4   3      156.52      129.19     10.16 o 
   9   4   3        4.97       10.03      4.45 o 
  10   4   3      985.91      995.98     41.34 o 
  11   4   3        8.67       12.76      7.97 o 
 -11   5   3      599.03      601.49     25.58 o 
 -10   5   3     1443.84     1474.75     46.48 o 
  -9   5   3      646.73      631.44     24.70 o 
  -8   5   3        3.61        8.93      5.05 o 
  -7   5   3       54.53       63.74     10.40 o 
  -6   5   3      964.42      871.00     32.92 o 
  -5   5   3     1869.12     1966.50     40.95 o 
  -4   5   3     3622.43     3718.55     46.68 o 
  -3   5   3     1250.39     1083.45     21.41 o 
  -2   5   3      236.77      169.00      8.39 o 
  -1   5   3     1244.43     1113.84     20.26 o 
   0   5   3      909.61      700.29     24.20 o 
   1   5   3       42.21       16.85      4.39 o 
   2   5   3     1010.21      927.02     15.27 o 
   3   5   3     1495.98     1337.90     51.41 o 
   4   5   3     1641.27     1673.57     29.60 o 
   5   5   3     3184.26     3338.24     67.50 o 
   6   5   3      937.85      953.74     33.56 o 
   7   5   3     1284.00     1219.72     32.88 o 
   8   5   3      292.13      283.34     17.03 o 
   9   5   3      745.91      695.56     21.89 o 
  10   5   3      169.60      169.35     18.36 o 
 -11   6   3       65.01       85.11     13.39 o 
 -10   6   3      138.67      171.72     16.19 o 
  -9   6   3        7.60       22.02      7.37 o 
  -8   6   3      834.65      837.89     34.67 o 
  -7   6   3        9.66       14.00      4.70 o 
  -6   6   3        4.21        8.23      5.43 o 
  -5   6   3      707.05      703.38     26.88 o 
  -4   6   3       28.98       30.47      6.01 o 
  -3   6   3     2483.28     2521.29     37.91 o 
  -2   6   3     1144.70      931.87     34.68 o 
  -1   6   3        2.77       19.98      9.17 o 
   0   6   3     1882.10     1735.46     24.06 o 
   1   6   3      147.59      126.97      9.46 o 
   2   6   3     3760.42     4022.79     55.78 o 
   3   6   3     1514.57     1569.31     26.17 o 
   4   6   3     1571.29     1469.12     32.31 o 
   5   6   3       15.08        5.10      4.36 o 
   6   6   3      586.70      587.66     22.70 o 
   7   6   3      561.21      562.40     23.11 o 
   8   6   3      542.91      554.88     17.94 o 
   9   6   3     1120.53     1158.39     39.01 o 
  10   6   3       23.64       22.65     12.56 o 
 -10   7   3      145.05      174.61     19.64 o 
  -9   7   3      607.75      645.65     28.29 o 
  -8   7   3      221.04      218.56     14.95 o 
  -7   7   3      219.54      210.65     16.77 o 
  -6   7   3      152.85      167.14     10.84 o 
  -5   7   3       13.66       13.58      6.48 o 
  -4   7   3      270.63      207.64     12.47 o 
  -3   7   3      255.84      166.17     13.22 o 
  -2   7   3      111.40      170.88     14.13 o 
   0   7   3     3335.60     3625.21     80.23 o 
   1   7   3     2341.40     2615.81     61.22 o 
   2   7   3      844.42      898.80     34.41 o 
   3   7   3     1098.26     1006.55     37.05 o 
   4   7   3      569.17      575.03     24.17 o 
   5   7   3     1688.99     1714.44     42.60 o 
   6   7   3      686.21      683.97     26.61 o 
   7   7   3      605.70      553.46     22.65 o 
   8   7   3     1059.52     1033.25     35.69 o 
   9   7   3      533.88      499.10     28.85 o 
  -9   8   3       29.62       33.29      9.96 o 
  -8   8   3       41.37       36.73      9.41 o 
  -7   8   3        9.26       11.35     10.96 o 
  -6   8   3      443.22      385.48     21.89 o 
  -5   8   3       74.06       85.52     12.36 o 
  -4   8   3       94.53       91.78     14.00 o 
  -3   8   3       29.25       34.59      8.21 o 
  -2   8   3      176.55      193.45     18.08 o 
  -1   8   3      835.31      825.70     56.33 o 
   0   8   3        2.32       43.64     25.25 o 
   1   8   3       18.24       21.30      8.40 o 
   2   8   3        2.29        4.79      3.35 o 
   3   8   3       84.62      101.69     15.23 o 
   4   8   3       61.63       50.53      7.98 o 
   5   8   3      336.11      283.66     17.67 o 
   6   8   3       10.80        9.83      4.86 o 
   7   8   3       24.40       19.14      8.08 o 
   8   8   3       63.84       54.55     10.82 o 
  -8   9   3      921.67      958.60     35.45 o 
  -7   9   3     1452.20     1580.14     51.77 o 
  -6   9   3      506.18      539.10     22.31 o 
  -5   9   3      190.10      192.65     13.17 o 
  -4   9   3      456.73      454.48     21.36 o 
  -3   9   3     4667.64     4951.41    125.32 o 
  -2   9   3     1665.17     1722.75     49.65 o 
  -1   9   3     1901.71     1869.79     57.33 o 
   0   9   3     1628.51     1739.14     57.81 o 
   1   9   3     1329.39     1351.96     41.94 o 
   2   9   3     2463.89     2676.10     97.28 o 
   3   9   3      646.11      590.14     29.31 o 
   4   9   3       75.84       71.86     10.87 o 
   5   9   3       59.91       52.24     10.84 o 
   6   9   3       31.66       49.26      8.18 o 
   7   9   3        6.40        7.18      6.00 o 
  -7  10   3      137.52      125.75     20.40 o 
  -6  10   3      175.66      194.08     21.25 o 
  -5  10   3      118.54      119.86     14.48 o 
  -4  10   3      104.24       68.33     12.89 o 
  -3  10   3        2.50        6.45      4.23 o 
  -2  10   3      277.44      234.86     18.01 o 
  -1  10   3       32.53       35.57     10.49 o 
   0  10   3      349.58      320.83     28.21 o 
   1  10   3      245.63      264.11     18.69 o 
   2  10   3      200.78      184.98     15.82 o 
   3  10   3     1789.25     1846.47     64.39 o 
   4  10   3      191.75      196.64     17.97 o 
   5  10   3      359.70      325.91     25.29 o 
   6  10   3      911.22      880.09     34.72 o 
  -5  11   3      343.79      341.74     29.47 o 
  -4  11   3      375.88      375.81     28.60 o 
  -3  11   3      432.78      388.03     27.53 o 
  -2  11   3       68.26       77.09     14.47 o 
  -1  11   3      677.52      668.46     30.68 o 
   0  11   3        1.39       13.70      9.97 o 
   1  11   3        2.88        6.17      5.38 o 
   2  11   3       86.25       95.97     15.29 o 
   3  11   3      621.38      625.12     25.54 o 
   4  11   3       58.98       57.72     13.44 o 
 -12   0   4      865.97     1074.09     60.56 o 
 -11   0   4      660.26      748.01     34.53 o 
 -10   0   4     6124.03     6618.99     80.47 o 
  -8   0   4     4709.42     5227.72    209.46 o 
  -7   0   4     4080.29     4000.96     80.56 o 
  -6   0   4     1190.37      996.42     28.05 o 
  -5   0   4     3769.89     3621.36     69.00 o 
  -4   0   4     2316.61     1938.04     36.13 o 
  -3   0   4        6.80        6.85      2.72 o 
  -2   0   4     5185.68     6099.80    205.37 o 
  -1   0   4     2120.41     2341.47     82.32 o 
   1   0   4     1191.94      781.86     30.21 o 
   2   0   4     1432.76     1585.08     32.75 o 
   3   0   4     2600.67     2730.16     59.40 o 
   4   0   4       12.84        6.92      3.69 o 
   5   0   4        2.84        2.83      5.59 o 
   6   0   4      298.67      173.94     15.08 o 
   7   0   4      327.92      258.76     26.40 o 
   8   0   4      583.33      179.12     16.79 o 
   9   0   4     1631.35     1579.31    107.23 o 
  10   0   4      539.67      629.61     62.46 o 
  11   0   4      516.58      538.90     62.74 o 
 -12   1   4        7.54       33.19     12.41 o 
 -11   1   4        6.64       28.08      8.38 o 
 -10   1   4      235.00      411.87     97.50 o 
  -9   1   4     4208.58     4960.01    127.04 o 
  -8   1   4     2440.16     2470.26    140.24 o 
  -7   1   4     1527.98     1484.13     26.78 o 
  -6   1   4     1781.73     1656.04     29.92 o 
  -5   1   4     1117.69     1030.78     10.79 o 
  -4   1   4      672.22      573.44      6.41 o 
  -3   1   4      259.41      185.94     11.24 o 
  -2   1   4       76.95       51.50      4.22 o 
  -1   1   4       16.62       27.17      3.75 o 
   0   1   4       45.23      111.64      4.76 o 
   1   1   4     3221.30     3444.31     41.05 o 
   2   1   4     3461.53     3229.22     39.60 o 
   3   1   4      174.21      262.32      5.27 o 
   4   1   4      277.94      438.53      6.05 o 
   5   1   4      341.20      484.55     13.45 o 
   6   1   4     3993.36     4198.34     59.25 o 
   7   1   4     2090.49     2178.04     45.43 o 
   8   1   4     1313.33     1269.44     39.39 o 
   9   1   4      411.42      320.14     27.84 o 
  10   1   4     1244.37     1187.71     49.82 o 
  11   1   4      202.04      253.39     28.68 o 
 -12   2   4        0.01       10.96      5.88 o 
 -11   2   4      460.40      381.75     23.22 o 
 -10   2   4       52.93       46.88      9.83 o 
  -9   2   4       96.25      125.65     13.54 o 
  -8   2   4      992.38     1223.24     46.20 o 
  -7   2   4        8.91        1.03      5.56 o 
  -6   2   4        7.02        7.91      4.02 o 
  -5   2   4        2.22        4.65      3.66 o 
  -4   2   4      124.88      133.61      5.99 o 
  -3   2   4      234.36      206.01      5.36 o 
  -2   2   4      175.60      110.79      3.35 o 
  -1   2   4     2131.91     2040.34     29.27 o 
   0   2   4     2792.09     3548.94     50.51 o 
   2   2   4     3273.60     3607.68     50.23 o 
   3   2   4       38.99       53.64      2.91 o 
   4   2   4        0.48        6.43      2.49 o 
   5   2   4      143.32      183.20     13.86 o 
   6   2   4       81.25       76.74      9.72 o 
   7   2   4        5.13       17.39      4.48 o 
   8   2   4       27.04       37.23      8.35 o 
   9   2   4        0.93        9.85      5.69 o 
  10   2   4      493.23      501.26     24.10 o 
  11   2   4        8.61        6.17      8.07 o 
 -12   3   4      165.26      168.93     17.26 o 
 -11   3   4      519.64      562.48     24.37 o 
 -10   3   4      278.10      247.69     17.18 o 
  -9   3   4      123.55       98.89      9.02 o 
  -8   3   4       81.46       94.71     17.48 o 
  -7   3   4      967.92      908.84     32.51 o 
  -6   3   4     1555.42     1518.68     29.73 o 
  -5   3   4     2799.67     2757.76     38.06 o 
  -4   3   4     5307.93     5463.75     72.10 o 
  -3   3   4     1240.98     1171.87     29.02 o 
  -2   3   4     7585.14     8027.71    121.01 o 
  -1   3   4     3149.14     3638.85     52.64 o 
   0   3   4     1016.32     1546.93     26.83 o 
   1   3   4       74.88      173.09      7.29 o 
   2   3   4     3402.85     3429.97     54.56 o 
   3   3   4     5891.93     5999.21     57.89 o 
   4   3   4     8230.71     8874.41    137.76 o 
   5   3   4     1886.50     1910.42     29.81 o 
   6   3   4      141.85      131.17     13.63 o 
   7   3   4      326.20      341.48     46.96 o 
   8   3   4       54.66       78.01     19.91 o 
   9   3   4      206.24      234.60     19.56 o 
  10   3   4     1569.44     1698.63     59.06 o 
  11   3   4      872.54      819.36     32.62 o 
 -12   4   4     1363.91     1523.04     32.56 o 
 -11   4   4      500.44      510.56     32.82 o 
 -10   4   4     1279.21     1330.66     34.06 o 
  -9   4   4      123.40      124.39     11.13 o 
  -8   4   4       58.62       57.19     10.59 o 
  -7   4   4     2249.18     2242.31     48.00 o 
  -6   4   4     2119.49     1883.70     31.24 o 
  -5   4   4     3045.41     2637.73     34.04 o 
  -4   4   4     2054.00     1597.54     23.36 o 
  -3   4   4      254.98      155.67      6.08 o 
  -2   4   4     8321.67     9079.67    163.94 o 
  -1   4   4      432.67      431.73      8.69 o 
   0   4   4     6597.81     6822.30    177.06 o 
   1   4   4     1062.50     1152.87     22.04 o 
   2   4   4     6906.36     7211.82    100.52 o 
   3   4   4     2038.24     1953.47     30.88 o 
   4   4   4     4123.96     4016.46     56.79 o 
   5   4   4     2345.44     2415.08     58.89 o 
   6   4   4     2406.66     2430.06     50.58 o 
   7   4   4     1305.21     1232.41     38.14 o 
   8   4   4      111.23       79.37     19.18 o 
   9   4   4      182.31      152.66     14.59 o 
  10   4   4        4.95       21.09      7.57 o 
  11   4   4      706.60      730.98     25.38 o 
 -11   5   4      448.63      440.02     28.47 o 
 -10   5   4       25.47       13.16      8.95 o 
  -9   5   4        0.96        4.66      5.69 o 
  -8   5   4      264.19      280.58     15.07 o 
  -7   5   4      169.45      192.09     12.88 o 
  -6   5   4      714.10      594.54     26.14 o 
  -5   5   4      363.95      346.73     18.14 o 
  -4   5   4      326.62      349.32     17.22 o 
  -3   5   4     2227.93     2054.20     27.34 o 
  -2   5   4     1331.19     1472.66     34.58 o 
  -1   5   4     6393.59     6756.96    102.71 o 
   0   5   4     1143.82     1132.51     20.42 o 
   1   5   4      150.84      139.03      6.50 o 
   2   5   4      813.34      644.45     18.77 o 
   3   5   4     4567.98     5027.65     67.98 o 
   4   5   4     8906.86     9262.76    169.89 o 
   5   5   4     1632.76     1555.26     38.14 o 
   6   5   4     2585.30     2585.42     67.65 o 
   7   5   4      161.04      167.51     13.04 o 
   8   5   4      355.18      374.33     25.05 o 
   9   5   4       73.82      128.95     14.54 o 
  10   5   4      696.81      663.42     25.31 o 
 -11   6   4       49.13       52.36     12.75 o 
 -10   6   4        3.24        6.01      7.74 o 
  -9   6   4        0.69        2.23      6.77 o 
  -8   6   4     1436.90     1415.54     47.28 o 
  -7   6   4        6.99        6.14      4.79 o 
  -6   6   4       29.87       27.22      6.68 o 
  -5   6   4       48.99       49.10      7.55 o 
  -4   6   4       48.36       36.18      6.58 o 
  -3   6   4       40.27       41.38      6.37 o 
  -2   6   4       18.81       39.99      9.40 o 
  -1   6   4       70.40       66.90      6.71 o 
   0   6   4      389.48      469.59     20.12 o 
   1   6   4        3.35        6.38      3.57 o 
   2   6   4     1114.84     1066.71     36.95 o 
   3   6   4      271.22      270.17     20.79 o 
   4   6   4     1418.41     1517.48     33.76 o 
   5   6   4      288.09      270.98     15.61 o 
   6   6   4       16.55        6.99      3.94 o 
   7   6   4       11.63        7.36      5.05 o 
   8   6   4        0.13        3.28      4.72 o 
   9   6   4       85.09       85.41     11.47 o 
  10   6   4       67.29       52.47     10.85 o 
 -10   7   4       41.50       38.72     11.83 o 
  -9   7   4       80.39       93.84     11.86 o 
  -8   7   4      462.25      507.34     19.97 o 
  -7   7   4     1070.79     1153.45     39.96 o 
  -6   7   4      541.31      475.17     23.70 o 
  -5   7   4      170.58      150.29      9.92 o 
  -4   7   4     1051.91     1048.84     31.18 o 
  -3   7   4      149.49      129.93     11.13 o 
  -2   7   4      144.62      142.31     14.84 o 
  -1   7   4     2126.79     2201.84     63.31 o 
   1   7   4     2332.23     2330.39     57.82 o 
   2   7   4      868.59      784.37     29.44 o 
   3   7   4       16.12       13.95      6.42 o 
   4   7   4     1422.68     1376.58     34.71 o 
   5   7   4      909.31      912.32     25.98 o 
   6   7   4      365.33      366.18     19.31 o 
   7   7   4      487.81      531.68     19.00 o 
   8   7   4     1731.94     1720.76     70.77 o 
   9   7   4      472.65      503.96     34.25 o 
  -9   8   4      135.72      154.52     20.80 o 
  -8   8   4      474.01      513.67     28.21 o 
  -7   8   4     1610.11     1715.54     39.54 o 
  -6   8   4      355.65      368.83     21.61 o 
  -5   8   4      108.92       93.31      8.46 o 
  -4   8   4      249.78      214.64     12.90 o 
  -3   8   4      428.27      356.74     17.17 o 
  -2   8   4     2603.96     2695.03     75.94 o 
  -1   8   4     1641.80     1646.57     52.91 o 
   0   8   4     1667.48     2013.50     63.14 o 
   1   8   4     2242.16     2521.54     76.25 o 
   2   8   4      673.24      630.51     30.35 o 
   3   8   4       87.72       69.80      9.30 o 
   4   8   4      314.33      259.90     17.89 o 
   5   8   4      379.81      367.42     20.93 o 
   6   8   4      130.39      129.96     12.31 o 
   7   8   4       63.42       57.34      9.11 o 
   8   8   4        3.09       14.38      7.03 o 
  -8   9   4       56.19       53.60     19.48 o 
  -7   9   4     1363.60     1397.25     43.91 o 
  -6   9   4      688.56      736.40     33.76 o 
  -5   9   4       25.83       21.97      7.67 o 
  -4   9   4       25.41       21.02      5.24 o 
  -3   9   4      475.98      457.16     25.83 o 
  -2   9   4      127.53      185.45     36.22 o 
  -1   9   4     1304.21     1400.51     84.10 o 
   0   9   4     1659.60     1784.93     52.78 o 
   1   9   4      518.99      528.24     22.26 o 
   2   9   4       75.62       67.66     10.53 o 
   3   9   4        9.85        9.94      7.08 o 
   4   9   4       87.84       88.71     12.03 o 
   5   9   4      387.24      327.95     22.19 o 
   6   9   4      211.66      184.81     16.70 o 
   7   9   4      478.95      486.01     29.12 o 
  -7  10   4        6.78       19.96     10.09 o 
  -6  10   4       46.77       28.74     10.55 o 
  -5  10   4      314.49      293.12     23.22 o 
  -4  10   4       28.93       43.10     10.95 o 
  -3  10   4      313.10      279.35     20.52 o 
  -2  10   4        5.80       12.01      6.82 o 
  -1  10   4      310.22      302.28     21.71 o 
   0  10   4       36.05       33.91     12.57 o 
   1  10   4       65.16       77.69     13.74 o 
   2  10   4      213.99      203.13     21.70 o 
   3  10   4      244.16      191.04     18.04 o 
   4  10   4        5.28        6.74      6.84 o 
   5  10   4      289.60      219.10     19.12 o 
   6  10   4      222.78      175.30     15.89 o 
  -5  11   4        4.91       12.87      7.07 o 
  -4  11   4      992.32     1004.53     38.45 o 
  -3  11   4      921.51      854.59     33.58 o 
  -2  11   4        2.35       14.08      8.38 o 
  -1  11   4      615.01      544.85     34.99 o 
   0  11   4       14.56       14.03     17.12 o 
   1  11   4      323.66      356.19     36.59 o 
   2  11   4      861.08      845.82     31.21 o 
   3  11   4      662.16      703.61     28.85 o 
   4  11   4      429.70      401.20     31.84 o 
 -12   1   5      271.40      295.50     25.48 o 
 -11   1   5      634.76      661.19     23.04 o 
 -10   1   5       37.73      144.63     30.79 o 
  -9   1   5      671.32      925.90    151.82 o 
  -8   1   5     4956.67     5369.90    105.85 o 
  -7   1   5     2435.54     2327.39     59.28 o 
  -6   1   5      272.78      192.71     12.39 o 
  -5   1   5       60.09      124.00      6.06 o 
  -4   1   5       83.46      164.71      4.99 o 
  -3   1   5     7022.28     8801.91    113.72 o 
  -2   1   5      573.45      507.04      8.19 o 
  -1   1   5      304.10      274.12      6.62 o 
   0   1   5     3862.60     4334.38     73.06 o 
   1   1   5     4757.44     4583.78     63.18 o 
   2   1   5      173.53      143.59      4.23 o 
   3   1   5     1864.43     1935.14     19.86 o 
   4   1   5      263.93      308.84      9.24 o 
   5   1   5     1063.36     1171.54     34.03 o 
   6   1   5      496.32      434.50     16.35 o 
   7   1   5       56.24       67.88     10.10 o 
   8   1   5      777.77      758.01     23.02 o 
   9   1   5      140.75      182.46     31.49 o 
  10   1   5       49.83       94.02     18.63 o 
  11   1   5        1.05       25.42     11.05 o 
 -12   2   5       89.04      105.04     13.49 o 
 -11   2   5      244.36      225.30     17.16 o 
 -10   2   5     2173.92     2134.35     68.33 o 
  -9   2   5      532.41      497.39     21.34 o 
  -8   2   5     1845.29     1769.79     40.15 o 
  -7   2   5     1473.74     1426.12     26.26 o 
  -6   2   5      170.42      115.28      9.22 o 
  -5   2   5     5579.33     5731.20     74.66 o 
  -4   2   5     3211.10     3120.77     37.82 o 
  -3   2   5     3132.24     2929.36     36.46 o 
  -2   2   5     2230.92     2519.66     36.68 o 
  -1   2   5      342.98      264.32      6.75 o 
   0   2   5      152.51      277.89      5.34 o 
   1   2   5     2125.44     1670.27     22.73 o 
   2   2   5      485.61      280.18      4.86 o 
   3   2   5     3776.14     3480.16     34.23 o 
   4   2   5     1399.70     1131.92     15.60 o 
   5   2   5      628.37      635.95     22.95 o 
   6   2   5     1752.42     1627.29     26.89 o 
   7   2   5     3276.46     3594.58    106.01 o 
   8   2   5     3086.96     3133.46    163.42 o 
   9   2   5     1648.54     1710.60     59.29 o 
  10   2   5      565.19      596.04     27.61 o 
  11   2   5      733.72      898.37     43.03 o 
 -12   3   5      268.68      295.68     21.97 o 
 -11   3   5      467.62      414.43     24.39 o 
 -10   3   5        2.73        7.51      4.66 o 
  -9   3   5      195.83      175.30     13.03 o 
  -8   3   5     3216.89     3194.96     82.67 o 
  -7   3   5     1313.93     1328.13     31.38 o 
  -6   3   5     1476.98     1406.26     68.14 o 
  -5   3   5      851.87      698.75     24.50 o 
  -4   3   5      356.62      224.29     12.52 o 
  -3   3   5     6720.49     7281.77     82.63 o 
  -2   3   5     1147.79     1140.86     30.28 o 
  -1   3   5        1.55       17.72      3.19 o 
   0   3   5      528.49      804.02     11.70 o 
   1   3   5      193.19      161.34      3.76 o 
   2   3   5        8.88        4.37      1.84 o 
   3   3   5       13.45        5.71      1.84 o 
   4   3   5     5673.88     6122.46    124.55 o 
   5   3   5       71.01       86.01      9.38 o 
   6   3   5      318.17      272.29     21.24 o 
   7   3   5      355.72      369.49     21.92 o 
   8   3   5      348.72      297.89     18.81 o 
   9   3   5        5.82        6.74      5.57 o 
  10   3   5        0.25       16.43      8.04 o 
  11   3   5        0.53        0.00      5.18 o 
 -12   4   5       19.95       25.80      9.22 o 
 -11   4   5        0.01       14.45      5.09 o 
 -10   4   5       26.51       29.04      7.94 o 
  -9   4   5      287.74      266.19     16.94 o 
  -8   4   5      330.46      318.89     16.48 o 
  -7   4   5      341.78      367.52     18.98 o 
  -6   4   5      119.87      149.10     16.88 o 
  -5   4   5      576.95      506.61     20.11 o 
  -4   4   5      269.58      250.65     10.15 o 
  -3   4   5       73.31       74.12      4.16 o 
  -2   4   5     1136.94     1242.87     19.24 o 
  -1   4   5       28.12       12.77      2.71 o 
   0   4   5      159.30      259.94      6.21 o 
   1   4   5     7009.76     8363.03    145.36 o 
   2   4   5     1937.13     2494.85     43.93 o 
   3   4   5       22.16       37.17      4.18 o 
   4   4   5      172.54      251.03     19.35 o 
   5   4   5      494.13      535.06     20.30 o 
   6   4   5      365.33      386.04     18.69 o 
   7   4   5      459.27      444.02     21.06 o 
   8   4   5      709.02      678.33     30.59 o 
   9   4   5      185.60      195.87     17.56 o 
  10   4   5       20.21       11.43     10.62 o 
 -11   5   5      151.99      187.18     18.13 o 
 -10   5   5      459.46      500.32     22.06 o 
  -9   5   5      577.79      643.69     25.17 o 
  -8   5   5       24.27       13.44      4.46 o 
  -7   5   5       27.45       38.14      8.36 o 
  -6   5   5     1349.77     1329.25     31.56 o 
  -5   5   5     1465.01     1506.61     25.66 o 
  -4   5   5      750.32      597.92     24.12 o 
  -3   5   5       12.40        3.76      1.99 o 
  -2   5   5       56.97       50.44     17.49 o 
  -1   5   5      161.65      170.53      8.08 o 
   0   5   5     1132.44     1056.65     24.31 o 
   1   5   5      309.47      347.34     13.68 o 
   2   5   5      171.73      127.70      8.29 o 
   3   5   5      360.00      308.52     18.18 o 
   4   5   5     1225.92     1290.53     47.41 o 
   5   5   5     2548.93     2725.94     56.98 o 
   6   5   5     2445.49     2551.79     60.29 o 
   7   5   5      166.99      246.62     25.80 o 
   8   5   5       63.89       57.42      9.41 o 
   9   5   5        8.92       11.12      6.44 o 
  10   5   5       12.21       15.48      8.62 o 
 -11   6   5       53.83       48.46     11.41 o 
 -10   6   5      286.20      282.49     19.81 o 
  -9   6   5      527.24      555.30     20.62 o 
  -8   6   5      932.16      980.37     35.44 o 
  -7   6   5      885.18      937.62     26.60 o 
  -6   6   5      628.77      547.26     21.25 o 
  -5   6   5     1600.13     1729.19     38.09 o 
  -4   6   5     3174.85     3285.63     65.44 o 
  -3   6   5    10842.45    10950.41    673.94 o 
  -2   6   5     7159.87     8328.34    157.98 o 
  -1   6   5     5469.58     5397.78    111.80 o 
   0   6   5     3487.49     3539.73    148.34 o 
   1   6   5     5377.19     5518.35    142.78 o 
   2   6   5     2416.94     2453.44     37.24 o 
   3   6   5     3450.01     3628.25     71.54 o 
   4   6   5     3037.14     2797.69     72.08 o 
   5   6   5     4152.83     4503.01    101.54 o 
   6   6   5     3131.99     3355.82     74.67 o 
   7   6   5       30.20       39.40      7.10 o 
   8   6   5      492.24      568.37     26.62 o 
   9   6   5     1053.49     1112.76     34.71 o 
 -10   7   5     1050.68     1076.23     39.20 o 
  -9   7   5      537.77      521.09     33.22 o 
  -8   7   5      327.72      328.09     19.07 o 
  -7   7   5        2.15       10.01      5.76 o 
  -6   7   5      118.91      127.58      9.32 o 
  -5   7   5      328.14      276.18     12.91 o 
  -4   7   5      240.76      201.98     11.75 o 
  -3   7   5      403.74      361.39     16.81 o 
  -2   7   5       24.18       61.88     49.94 o 
  -1   7   5     2373.89     2390.13     63.88 o 
   0   7   5      745.37      761.31     36.72 o 
   1   7   5      759.23      670.56     37.38 o 
   2   7   5      115.80      105.98     21.99 o 
   3   7   5       47.91       47.36     10.24 o 
   4   7   5       53.22       57.92     11.04 o 
   5   7   5        8.70       15.97      6.53 o 
   6   7   5       14.71        8.80      5.34 o 
   7   7   5       71.79       35.44      8.05 o 
   8   7   5      158.73      122.07     14.32 o 
   9   7   5        2.60        9.89      7.33 o 
  -9   8   5        0.38        0.10      6.95 o 
  -8   8   5      148.90      126.61     16.54 o 
  -7   8   5      284.85      237.69     15.78 o 
  -6   8   5       29.47       27.58      5.46 o 
  -5   8   5       21.85        8.53      8.99 o 
  -4   8   5        7.12        7.11      4.36 o 
  -3   8   5      136.56      129.93     14.52 o 
  -2   8   5       27.11       19.57      8.11 o 
  -1   8   5        1.11        2.13      5.50 o 
   0   8   5        4.98        8.47      7.10 o 
   1   8   5        0.37        0.00      5.83 o 
   2   8   5        1.26        8.52      8.59 o 
   3   8   5       58.89       70.93      9.01 o 
   4   8   5       29.52       48.76     11.15 o 
   5   8   5       52.77       59.31     10.41 o 
   6   8   5      852.14      853.32     28.83 o 
   7   8   5      637.73      552.08     42.60 o 
   8   8   5      465.79      480.22     33.42 o 
  -8   9   5      336.50      297.85     25.42 o 
  -7   9   5     1128.97     1174.13     40.54 o 
  -6   9   5     1446.31     1438.39     55.80 o 
  -5   9   5      503.29      493.53     26.99 o 
  -4   9   5       97.38       99.73     12.66 o 
  -3   9   5      201.30      169.72     18.25 o 
  -2   9   5     1256.70     1201.33     48.61 o 
  -1   9   5     1046.66     1017.29     43.69 o 
   0   9   5       66.96       60.70      9.79 o 
   1   9   5        1.21        9.40      6.79 o 
   2   9   5      753.45      741.40     30.97 o 
   3   9   5      500.18      475.94     26.86 o 
   4   9   5       45.12       41.69     10.23 o 
   5   9   5       51.33       27.64      9.69 o 
   6   9   5       35.78       35.47     11.96 o 
   7   9   5       59.21       67.34     16.54 o 
  -6  10   5      656.57      692.53     29.69 o 
  -5  10   5     1106.70     1201.92     37.50 o 
  -4  10   5       60.93       74.37     11.78 o 
  -3  10   5      630.93      637.40     29.07 o 
  -2  10   5      276.28      275.82     22.68 o 
  -1  10   5      307.96      305.51     22.18 o 
   0  10   5     1438.60     1605.09     44.54 o 
   1  10   5     1020.48     1165.60     45.41 o 
   2  10   5     2501.51     2776.75     91.08 o 
   3  10   5     1582.77     1740.44     64.82 o 
   4  10   5      474.37      466.52     31.98 o 
   5  10   5      393.44      371.88     26.85 o 
  -4  11   5      844.09      858.91     37.51 o 
  -3  11   5     1022.09      998.25     43.01 o 
  -2  11   5      336.34      318.16     30.04 o 
  -1  11   5        2.34        9.85      6.43 o 
   0  11   5        0.59        2.75      9.29 o 
   1  11   5        0.66       17.70     18.52 o 
   2  11   5     1191.74     1093.66     38.92 o 
   3  11   5      573.79      550.72     26.42 o 
 -12   0   6      869.99      824.23     59.84 o 
 -11   0   6      525.55      556.08     41.65 o 
 -10   0   6     1505.39     1587.93    104.63 o 
  -9   0   6     1942.44     2084.83    102.03 o 
  -8   0   6      845.70     1055.16     65.92 o 
  -7   0   6      148.05      108.77     18.35 o 
  -6   0   6      389.66      305.25     21.24 o 
  -5   0   6      204.50      110.86     11.40 o 
  -4   0   6      905.23      978.53     22.60 o 
  -3   0   6      111.78      117.13     10.24 o 
  -2   0   6      182.74      199.20      7.21 o 
  -1   0   6     4211.08     4861.99     94.46 o 
   0   0   6      287.17      511.34     20.73 o 
   1   0   6      484.28      803.68     47.46 o 
   2   0   6     1688.27     2005.77     64.04 o 
   3   0   6     1238.53     1539.34     35.34 o 
   4   0   6     1070.03     1175.09     27.77 o 
   5   0   6      227.51      189.83     33.02 o 
   6   0   6      564.63      552.27     40.55 o 
   7   0   6      351.97      346.78     33.08 o 
   8   0   6       89.77       87.76     22.08 o 
   9   0   6       15.96        6.27     13.05 o 
  10   0   6       81.93       60.92     24.34 o 
  11   0   6       93.11       64.86     26.17 o 
 -12   1   6      390.72      384.95     30.71 o 
 -11   1   6      246.79      251.66     18.03 o 
 -10   1   6       88.92      128.23     39.21 o 
  -9   1   6     1801.75     1907.15     47.47 o 
  -8   1   6     2918.13     3046.20     72.41 o 
  -7   1   6     2270.39     2175.28     36.97 o 
  -6   1   6     1552.06     1520.70     46.54 o 
  -5   1   6       68.99      156.33      7.37 o 
  -4   1   6       43.01       11.11      2.77 o 
  -3   1   6     1511.26     1274.64     19.05 o 
  -2   1   6     1389.26     1449.83     18.47 o 
  -1   1   6     2407.61     2306.72     40.18 o 
   1   1   6     6124.81     6346.16     95.41 o 
   2   1   6      430.36      343.13      6.67 o 
   3   1   6      889.20      654.90      5.10 o 
   4   1   6      124.33      105.10      4.63 o 
   5   1   6     4582.16     4551.90     72.58 o 
   6   1   6     1892.51     1920.98     47.00 o 
   7   1   6     1514.80     1449.36     46.29 o 
   8   1   6      688.74      589.25     26.92 o 
   9   1   6     1045.61     1027.77     48.09 o 
  10   1   6      495.27      464.07     38.77 o 
  11   1   6      335.23      365.06     32.57 o 
 -12   2   6        8.48       17.98     10.06 o 
 -11   2   6      138.53      137.76     13.65 o 
 -10   2   6     1425.39     1420.14     55.56 o 
  -9   2   6     1502.84     1484.05     40.06 o 
  -8   2   6      118.05       88.93     15.50 o 
  -7   2   6      435.77      390.43     19.72 o 
  -6   2   6      281.24      288.67     15.87 o 
  -5   2   6     2349.70     2806.77     48.22 o 
  -4   2   6     7761.24     9516.68    175.13 o 
  -3   2   6      114.74      114.92      4.00 o 
  -2   2   6        4.88       13.88      2.27 o 
  -1   2   6     1210.45     1419.65     25.44 o 
   0   2   6     8576.67    10332.84     53.50 o 
   1   2   6     7651.63     8802.69    205.98 o 
   2   2   6     1693.75     2043.58     22.28 o 
   3   2   6      142.03      133.00      4.58 o 
   4   2   6      176.68      164.04      8.41 o 
   5   2   6      273.93      276.26     13.55 o 
   6   2   6      284.21      280.94     23.03 o 
   7   2   6      879.75      804.33     44.06 o 
   8   2   6       28.07       22.10      9.17 o 
   9   2   6       48.19       59.33     11.07 o 
  10   2   6      124.31       78.62     20.61 o 
  11   2   6       59.95       41.18     19.14 o 
 -12   3   6      806.54      885.41     30.98 o 
 -11   3   6     1741.03     1708.57     56.66 o 
 -10   3   6      881.45      838.64     30.00 o 
  -9   3   6      727.79      692.57     23.08 o 
  -8   3   6      763.93      744.03     35.19 o 
  -7   3   6      261.08      242.41     18.82 o 
  -6   3   6      887.24      889.30     29.25 o 
  -5   3   6     1685.92     1599.99     22.64 o 
  -4   3   6     1365.27     1157.46     17.77 o 
  -3   3   6     3033.06     2792.79     37.91 o 
  -2   3   6      687.71      646.89     10.29 o 
  -1   3   6     2062.87     2148.29     26.94 o 
   0   3   6     3152.44     3306.54     60.04 o 
   1   3   6      109.35       51.23      2.78 o 
   2   3   6        6.36       34.34      4.14 o 
   3   3   6     2363.22     2260.05     28.15 o 
   4   3   6     4259.22     4568.42     50.26 o 
   5   3   6     2350.11     2294.90    124.25 o 
   6   3   6      152.74      170.82     42.77 o 
   7   3   6       30.29       35.42     24.12 o 
   8   3   6      405.63      404.51     26.55 o 
   9   3   6      957.21      998.78     30.52 o 
  10   3   6      708.85      779.40     28.19 o 
 -12   4   6      605.94      640.02     23.15 o 
 -11   4   6       80.00       87.60     12.42 o 
 -10   4   6       49.87       45.02      9.22 o 
  -9   4   6       93.07       92.00      8.91 o 
  -8   4   6        3.67        3.70      3.31 o 
  -7   4   6     1094.51     1186.22     34.72 o 
  -6   4   6     2443.72     2469.69     37.92 o 
  -5   4   6     1551.27     1637.71     26.68 o 
  -4   4   6     1335.34     1274.46     45.66 o 
  -3   4   6        4.24        3.08      2.02 o 
  -2   4   6      223.57      189.62     12.73 o 
  -1   4   6     1522.56     1600.96     31.22 o 
   0   4   6     1904.24     2067.08     68.07 o 
   1   4   6     2070.72     2497.91     45.15 o 
   2   4   6      266.66      202.84      6.85 o 
   3   4   6      115.89      200.97      9.32 o 
   4   4   6       12.98       29.94     19.73 o 
   5   4   6      274.58      257.84     22.34 o 
   6   4   6     1752.16     1893.32     59.52 o 
   7   4   6      813.59      807.43     27.80 o 
   8   4   6       45.79       49.19      8.83 o 
   9   4   6      523.19      458.14     23.78 o 
  10   4   6        1.72       13.37      7.77 o 
 -11   5   6     1139.63     1290.34     38.90 o 
 -10   5   6        1.80       11.80      8.37 o 
  -9   5   6      344.05      324.92     20.27 o 
  -8   5   6       10.02        5.71      5.40 o 
  -7   5   6      399.87      371.83     17.05 o 
  -6   5   6     1098.43     1102.80     39.83 o 
  -5   5   6      167.81      117.80     11.83 o 
  -4   5   6     3213.17     3273.68     53.74 o 
  -3   5   6     2259.23     2412.45     83.06 o 
  -2   5   6     4794.37     4500.35    340.38 o 
  -1   5   6     1542.46     1402.81     68.32 o 
   0   5   6      679.02      501.20     19.50 o 
   1   5   6      595.69      486.09     16.94 o 
   2   5   6     1585.80     1626.80     22.39 o 
   3   5   6     4853.83     5311.57     72.26 o 
   4   5   6      749.15      783.03     30.00 o 
   5   5   6     2700.93     2669.39     70.65 o 
   6   5   6      170.93      134.70     12.19 o 
   7   5   6      843.02      856.88     35.78 o 
   8   5   6      221.81      249.25     18.67 o 
   9   5   6      100.46      120.06     14.61 o 
  10   5   6     1084.87     1119.76     31.98 o 
 -10   6   6      104.70       86.26     12.83 o 
  -9   6   6      347.34      278.53     18.80 o 
  -8   6   6       31.34       24.48     12.11 o 
  -7   6   6       64.90       36.66     10.09 o 
  -6   6   6       71.24       82.02     14.86 o 
  -5   6   6        1.45        6.85      5.01 o 
  -4   6   6      106.55       94.37      9.34 o 
  -3   6   6     1155.37     1197.51     74.94 o 
  -2   6   6       77.88      104.66     53.39 o 
  -1   6   6     1564.61     1687.08     47.40 o 
   0   6   6      479.34      536.44     31.14 o 
   1   6   6      478.48      452.56     29.58 o 
   2   6   6      144.45      132.12     23.08 o 
   3   6   6      367.89      382.13     19.74 o 
   4   6   6      568.49      563.74     23.25 o 
   5   6   6       97.18       79.96     13.66 o 
   6   6   6       61.99       50.02      9.43 o 
   7   6   6      356.89      340.04     22.76 o 
   8   6   6       18.72       16.08      7.29 o 
   9   6   6        0.01        6.38      4.76 o 
 -10   7   6      181.75      185.35     21.51 o 
  -9   7   6      406.32      393.08     28.80 o 
  -8   7   6      513.22      525.86     20.97 o 
  -7   7   6      866.80      857.60     28.78 o 
  -6   7   6      487.54      470.76     19.12 o 
  -5   7   6      302.97      260.24     12.16 o 
  -4   7   6      207.76      161.18     10.34 o 
  -3   7   6      405.03      394.03     23.49 o 
  -2   7   6     2067.66     2386.82     86.24 o 
  -1   7   6     4732.01     4990.81    119.24 o 
   0   7   6     2072.83     2138.82     91.50 o 
   1   7   6     2964.77     3028.85     89.88 o 
   2   7   6     1098.98     1153.04     38.65 o 
   3   7   6      338.25      273.73     16.08 o 
   4   7   6      158.58      157.45     11.42 o 
   5   7   6      907.38      915.55     32.48 o 
   6   7   6     1228.62     1205.60     52.45 o 
   7   7   6     1899.73     1997.15     67.55 o 
   8   7   6      980.31     1009.58     33.18 o 
  -9   8   6     1118.20     1165.31     42.14 o 
  -8   8   6      711.13      739.80     34.67 o 
  -7   8   6      602.21      624.73     30.35 o 
  -6   8   6       82.92      101.39     13.67 o 
  -5   8   6     1567.18     1727.86     65.46 o 
  -4   8   6     1139.77     1132.82     36.90 o 
  -3   8   6      604.42      568.20     25.58 o 
  -2   8   6      470.20      453.85     22.78 o 
  -1   8   6      187.15      175.46     14.59 o 
   0   8   6      309.93      291.33     18.50 o 
   1   8   6      760.51      766.46     31.75 o 
   2   8   6       50.56       74.76      9.46 o 
   3   8   6       37.28       37.84      8.20 o 
   4   8   6      126.96      142.46     13.47 o 
   5   8   6        3.11        9.00      5.96 o 
   6   8   6        2.53        8.43      8.52 o 
   7   8   6       78.75       71.98     12.33 o 
  -8   9   6      210.95      205.38     20.95 o 
  -7   9   6      788.48      800.50     32.22 o 
  -6   9   6     1830.39     1871.32     71.03 o 
  -5   9   6     1588.19     1630.48     46.61 o 
  -4   9   6      830.57      882.49     30.27 o 
  -3   9   6       10.26       28.31     10.22 o 
  -2   9   6      165.40      193.14     23.82 o 
  -1   9   6     2492.89     2647.65     96.25 o 
   0   9   6     1563.91     1814.13     68.38 o 
   1   9   6     1208.17     1178.37     44.38 o 
   2   9   6      476.25      453.65     24.85 o 
   3   9   6      156.27      174.85     15.29 o 
   4   9   6      285.71      277.79     19.62 o 
   5   9   6      409.52      394.24     26.48 o 
   6   9   6       19.27       13.76      8.35 o 
  -6  10   6      168.69      152.49     20.77 o 
  -5  10   6       17.55        8.69     13.77 o 
  -4  10   6        1.34        2.39      8.27 o 
  -3  10   6        4.58        6.30      7.57 o 
  -2  10   6        4.80        3.65      6.38 o 
  -1  10   6      209.63      184.13     22.54 o 
   0  10   6       35.57       25.66      7.55 o 
   1  10   6       30.08       29.61     10.96 o 
   2  10   6       83.17       60.30     10.91 o 
   3  10   6      163.23      127.12     14.71 o 
   4  10   6      120.87       89.81     12.65 o 
   5  10   6      196.80      195.58     18.15 o 
  -4  11   6      689.96      703.59     27.74 o 
  -3  11   6     1795.42     1832.68     60.58 o 
  -2  11   6      870.63      929.86     36.52 o 
  -1  11   6      885.76      899.88     31.11 o 
   0  11   6      135.35      178.49     21.21 o 
   1  11   6      714.29      714.38     29.56 o 
   2  11   6     1896.61     2057.37     46.78 o 
 -12   1   7       33.81       20.69     14.48 o 
 -11   1   7       95.32       76.29     12.80 o 
 -10   1   7      565.99      651.84     52.83 o 
  -9   1   7       24.13       39.21     13.16 o 
  -8   1   7       19.74       11.97      6.18 o 
  -7   1   7        4.43       10.81      8.80 o 
  -6   1   7       67.61       72.04      8.27 o 
  -5   1   7        5.01       27.28      3.39 o 
  -4   1   7     1702.90     2140.42     46.30 o 
  -3   1   7       69.16      101.24      3.52 o 
  -2   1   7       45.90       35.29      2.61 o 
  -1   1   7     2326.00     2595.20     51.58 o 
   0   1   7     1379.03     1621.50     60.94 o 
   1   1   7     2982.95     3292.76     42.14 o 
   2   1   7      652.99      930.92     16.79 o 
   3   1   7       18.27       22.12      1.98 o 
   4   1   7       52.10       42.52      5.94 o 
   5   1   7       48.40       42.19      7.65 o 
   6   1   7      325.65      328.39     19.03 o 
   7   1   7        9.48       13.40     11.87 o 
   8   1   7       25.73       31.48     12.96 o 
   9   1   7      198.80      169.15     23.89 o 
  10   1   7       16.82       17.84     14.29 o 
 -12   2   7     1278.94     1512.80     42.35 o 
 -11   2   7      221.90      290.61     20.55 o 
 -10   2   7     2763.25     2922.23     82.69 o 
  -9   2   7     1191.62     1232.18     34.03 o 
  -8   2   7     2162.47     2239.56     60.36 o 
  -7   2   7     2543.05     2703.49     55.89 o 
  -6   2   7     2152.16     2281.99     35.42 o 
  -5   2   7     5289.73     4993.28     94.50 o 
  -4   2   7     1059.92      597.08     20.05 o 
  -3   2   7     2307.47     1836.64     37.87 o 
  -2   2   7     1965.46     1685.17     22.87 o 
  -1   2   7     5303.16     5921.96     73.13 o 
   0   2   7     4158.80     4405.98     76.28 o 
   3   2   7     5525.38     5792.59     88.38 o 
   4   2   7     7004.12     7311.44    112.38 o 
   5   2   7     2585.92     2647.15     57.22 o 
   6   2   7     4540.82     4789.20    139.16 o 
   7   2   7     4284.61     4446.13    116.05 o 
   8   2   7     1433.42     1455.01     55.72 o 
   9   2   7     1646.76     1645.61     44.57 o 
  10   2   7      294.75      308.81     31.17 o 
 -12   3   7      335.58      365.50     26.12 o 
 -11   3   7     1476.57     1582.09     53.08 o 
 -10   3   7       65.27       45.08      9.29 o 
  -9   3   7       12.20        7.15      6.18 o 
  -8   3   7      509.71      501.00     21.38 o 
  -7   3   7      616.78      666.70     26.14 o 
  -6   3   7      350.68      347.35     16.69 o 
  -5   3   7      246.15      221.37     13.13 o 
  -4   3   7      196.45      212.69      8.79 o 
  -3   3   7      727.21      685.57     23.61 o 
  -2   3   7      351.90      318.30      8.40 o 
  -1   3   7     2605.31     3266.18     44.32 o 
   0   3   7      195.88      233.95     11.59 o 
   1   3   7       15.04       12.20      2.14 o 
   2   3   7      935.68     1080.75     14.55 o 
   3   3   7       32.08       27.86      3.49 o 
   4   3   7        3.63        7.48      3.25 o 
   5   3   7       41.18       49.33      9.30 o 
   6   3   7       23.88       40.32      9.05 o 
   7   3   7      128.52      142.14     12.03 o 
   8   3   7       38.08       46.04      8.61 o 
   9   3   7        0.28       13.97     14.94 o 
  10   3   7       53.25       23.94     14.11 o 
 -11   4   7        7.86        8.48      5.66 o 
 -10   4   7      111.01      100.34     10.63 o 
  -9   4   7       74.33       66.06      8.18 o 
  -8   4   7      538.88      540.20     21.32 o 
  -7   4   7       36.66       32.23      8.26 o 
  -6   4   7      486.50      473.75     22.29 o 
  -5   4   7     1192.18     1160.49     36.49 o 
  -4   4   7      224.56      181.08     11.16 o 
  -3   4   7     1511.88     1643.90     39.77 o 
  -2   4   7       45.22       54.99      7.03 o 
  -1   4   7        0.57       11.47      7.16 o 
   0   4   7     1457.67     1928.61     25.31 o 
   1   4   7     3267.55     3433.99     48.30 o 
   2   4   7       81.52       67.14      4.18 o 
   3   4   7       66.19       57.78      7.30 o 
   4   4   7        9.49        6.86      2.54 o 
   5   4   7     2533.01     2723.99     81.26 o 
   6   4   7     1055.57     1112.47     43.19 o 
   7   4   7      482.14      460.30     28.41 o 
   8   4   7       35.34       30.18      8.15 o 
   9   4   7        1.36       12.46      6.08 o 
  10   4   7       58.32       61.79     17.48 o 
 -11   5   7        1.21        6.26      5.25 o 
 -10   5   7      127.25      135.84     12.86 o 
  -9   5   7      181.28      170.06     13.55 o 
  -8   5   7        3.42        4.58      5.90 o 
  -7   5   7       66.11       69.76     11.96 o 
  -6   5   7       73.20       33.95      9.40 o 
  -5   5   7      605.56      562.64     22.19 o 
  -4   5   7     1326.29     1307.30     25.89 o 
  -3   5   7      825.05      846.03     34.49 o 
  -2   5   7      473.08      464.98     28.10 o 
  -1   5   7     1335.87     1536.66     51.69 o 
   0   5   7        9.84       27.53      8.39 o 
   1   5   7       74.38       55.55      5.63 o 
   2   5   7      436.00      408.22     13.58 o 
   3   5   7      309.02      341.52     16.76 o 
   4   5   7       17.62       28.12      8.10 o 
   5   5   7       60.19       89.69     16.16 o 
   6   5   7       84.45       75.68     10.61 o 
   7   5   7      302.01      278.54     20.49 o 
   8   5   7        4.99        3.72      5.35 o 
   9   5   7      480.36      497.87     32.36 o 
 -10   6   7     1597.43     1686.15     48.43 o 
  -9   6   7     2207.93     2590.27     74.52 o 
  -8   6   7     1805.46     1976.95     57.71 o 
  -7   6   7     2204.58     2221.34     82.63 o 
  -6   6   7     1141.14     1105.69     29.39 o 
  -5   6   7     2909.65     2860.69     73.62 o 
  -4   6   7     2795.71     2587.03    145.59 o 
  -3   6   7     3228.58     3135.98     73.63 o 
  -2   6   7     5105.54     5301.31     95.07 o 
  -1   6   7     3169.99     3276.94    117.33 o 
   0   6   7     2941.71     2998.29     51.66 o 
   1   6   7     1275.29     1279.82     41.07 o 
   2   6   7      934.28      882.96     31.03 o 
   3   6   7      906.19      873.76     35.98 o 
   4   6   7     1326.52     1285.63     39.11 o 
   5   6   7      863.78      797.38     31.03 o 
   6   6   7      514.25      529.82     24.02 o 
   7   6   7      796.41      807.47     30.66 o 
   8   6   7       27.65       25.67      8.87 o 
   9   6   7      794.67      785.31     24.19 o 
 -10   7   7      144.00      103.14     24.62 o 
  -9   7   7      458.74      404.00     30.26 o 
  -8   7   7     2109.17     2079.57     73.13 o 
  -7   7   7      297.45      245.03     20.94 o 
  -6   7   7        0.28        4.44      4.06 o 
  -5   7   7        6.33        9.95      3.81 o 
  -4   7   7       17.50       11.11      5.67 o 
  -3   7   7      522.44      514.00     28.77 o 
  -2   7   7      508.66      446.49     31.23 o 
  -1   7   7      165.06      157.91     16.23 o 
   0   7   7       62.72       69.66     15.23 o 
   1   7   7       42.24       23.22      7.39 o 
   2   7   7      250.39      232.51     14.09 o 
   3   7   7       48.67       41.03      9.14 o 
   4   7   7        2.53        4.51      6.83 o 
   5   7   7        0.15        0.00      5.42 o 
   6   7   7      127.57       97.76     11.57 o 
   7   7   7      243.86      236.02     19.05 o 
   8   7   7        2.67        7.88      6.98 o 
  -9   8   7       58.84       49.58     15.14 o 
  -8   8   7      131.21      118.90     16.47 o 
  -7   8   7      212.22      217.45     18.39 o 
  -6   8   7      363.91      326.88     23.31 o 
  -5   8   7      103.07      121.00     13.88 o 
  -4   8   7      489.87      456.24     30.07 o 
  -3   8   7      850.65      872.70     31.92 o 
  -2   8   7      132.06      166.57     20.01 o 
  -1   8   7       25.59       24.78      7.63 o 
   0   8   7       41.84       55.62      9.31 o 
   1   8   7        4.26        2.91      5.04 o 
   2   8   7       87.61       94.51     11.17 o 
   3   8   7      170.40      184.08     18.22 o 
   4   8   7       18.43       11.85      6.69 o 
   5   8   7      127.00      118.02     14.86 o 
   6   8   7        0.50        4.39      7.94 o 
   7   8   7      151.47      156.47     21.44 o 
  -8   9   7      299.46      314.97     28.31 o 
  -7   9   7       19.62        7.90     11.38 o 
  -6   9   7        5.46        9.71      5.85 o 
  -5   9   7       23.49       18.16     11.63 o 
  -4   9   7        1.09        1.99      7.03 o 
  -3   9   7        8.39       11.78      6.52 o 
  -2   9   7      168.72      146.01     13.79 o 
  -1   9   7        0.64        3.22      5.49 o 
   0   9   7        0.06        9.78      6.85 o 
   1   9   7      136.10      103.83     13.25 o 
   2   9   7        1.71        9.89      7.86 o 
   3   9   7       31.89       46.30      9.71 o 
   4   9   7      492.06      429.28     26.81 o 
   5   9   7      197.84      163.93     22.87 o 
   6   9   7        0.11        3.53      9.16 o 
  -6  10   7     1183.59     1368.17     47.36 o 
  -5  10   7      621.10      674.73     27.32 o 
  -4  10   7     1022.10     1096.17     45.71 o 
  -3  10   7      439.34      468.32     32.12 o 
  -2  10   7      390.62      448.73     28.96 o 
  -1  10   7      451.93      493.07     25.56 o 
   0  10   7      777.84      909.11     38.86 o 
   1  10   7     1824.14     2075.27     73.82 o 
   2  10   7      957.20     1139.43     68.80 o 
   3  10   7     1212.68     1281.00     49.70 o 
   4  10   7      863.86      956.42     36.47 o 
  -3  11   7       86.31       79.99     16.49 o 
  -2  11   7        6.02        7.30      7.29 o 
  -1  11   7        0.64       19.24     11.30 o 
   0  11   7      471.86      426.50     31.24 o 
   1  11   7      167.06      164.19     17.02 o 
   2  11   7       44.73       40.61     10.04 o 
 -12   0   8      163.15      175.48     26.53 o 
 -11   0   8      186.05      189.80     21.14 o 
 -10   0   8     5080.17     5677.47    296.25 o 
  -9   0   8     1515.99     1688.72     82.35 o 
  -8   0   8        0.32        8.09      6.70 o 
  -7   0   8      382.40      376.75     25.29 o 
  -6   0   8       71.90       88.68     11.92 o 
  -5   0   8     2203.45     2324.19     48.75 o 
  -4   0   8     3832.47     4590.73     93.74 o 
  -3   0   8       78.09      140.06      6.75 o 
  -2   0   8     2267.09     2640.31     35.39 o 
  -1   0   8      217.51      252.17      6.01 o 
   0   0   8      286.25      422.47      7.55 o 
   1   0   8        7.18       40.86      7.43 o 
   2   0   8      904.31     1059.33     37.78 o 
   3   0   8      301.23      224.98     20.25 o 
   4   0   8       96.61       82.07     16.56 o 
   5   0   8      122.49      132.65     24.93 o 
   6   0   8     1513.09     1546.25     85.65 o 
   7   0   8      351.95      339.78     34.04 o 
   8   0   8      947.19     1005.46     67.04 o 
   9   0   8      110.13      130.78     36.48 o 
 -12   1   8      659.35      678.36     30.53 o 
 -11   1   8      483.95      501.23     23.24 o 
 -10   1   8       96.88      202.99     32.84 o 
  -9   1   8      123.13      130.20     12.21 o 
  -8   1   8      529.30      462.87     22.82 o 
  -7   1   8     1372.45     1393.22     32.91 o 
  -6   1   8     4053.62     3966.65     56.08 o 
  -5   1   8       25.37       59.34      5.18 o 
  -4   1   8      506.67      347.72     12.57 o 
  -3   1   8     2299.22     2286.95     23.85 o 
  -2   1   8     2379.22     2286.85     44.09 o 
  -1   1   8     6110.02     7135.10     90.11 o 
   0   1   8     8759.20    10749.19    172.88 o 
   1   1   8     5919.55     6976.40     79.51 o 
   2   1   8     1371.40     1059.84     28.03 o 
   3   1   8     2357.97     2331.04     49.44 o 
   4   1   8     3850.29     3901.68     78.19 o 
   5   1   8     7994.22     8227.24    222.90 o 
   6   1   8     4443.19     4810.94    172.61 o 
   7   1   8       95.43      116.66     19.66 o 
   8   1   8     1004.03      983.47     47.52 o 
   9   1   8      387.25      422.31     37.57 o 
  10   1   8      881.16     1010.01     41.88 o 
 -12   2   8       16.97       13.30     10.19 o 
 -11   2   8      613.00      636.35     34.61 o 
 -10   2   8      134.52      128.43     14.12 o 
  -9   2   8        0.47        0.00      7.09 o 
  -8   2   8     2110.67     2279.47     63.35 o 
  -7   2   8      166.44      164.39     16.73 o 
  -6   2   8       95.99       73.92      8.36 o 
  -5   2   8      732.99      744.25     26.80 o 
  -4   2   8      879.43     1064.80     17.62 o 
  -3   2   8      312.69      317.90     10.41 o 
  -2   2   8       38.65       56.44      3.52 o 
  -1   2   8     1097.97     1296.40     43.84 o 
   0   2   8     1469.38     1706.07     25.17 o 
   1   2   8     4764.54     5690.01     90.80 o 
   2   2   8      474.77      518.26     13.02 o 
   3   2   8       35.17       30.28      4.57 o 
   4   2   8      862.34      724.99     27.32 o 
   5   2   8     1352.24     1473.90     37.88 o 
   6   2   8        4.85       18.46      7.02 o 
   7   2   8      445.45      458.30     22.98 o 
   8   2   8      133.87      117.38     12.64 o 
   9   2   8       70.96       64.94     17.92 o 
  10   2   8       16.99       13.95      9.28 o 
 -12   3   8      196.60      213.59     19.62 o 
 -11   3   8     1024.78     1135.69     39.81 o 
 -10   3   8      755.06      768.61     23.63 o 
  -9   3   8      400.90      391.98     22.89 o 
  -8   3   8      500.61      459.33     19.40 o 
  -7   3   8      728.01      731.74     29.83 o 
  -6   3   8     3911.60     4231.99     83.14 o 
  -5   3   8     1816.54     1674.59     27.20 o 
  -4   3   8     4912.62     5060.37     90.95 o 
  -3   3   8     1774.69     1684.01     53.31 o 
  -2   3   8     2145.41     2047.11     38.56 o 
  -1   3   8      895.74      895.02     17.52 o 
   0   3   8      720.22      621.04     14.83 o 
   1   3   8     3140.80     3220.98     38.40 o 
   2   3   8     6224.02     6793.49     84.78 o 
   3   3   8     3324.10     3116.85    118.97 o 
   4   3   8      378.64      346.64     27.51 o 
   5   3   8      752.09      707.83     31.99 o 
   6   3   8     1428.13     1503.63     55.60 o 
   7   3   8     2220.08     2333.77     84.91 o 
   8   3   8     2128.36     2119.58     52.45 o 
   9   3   8       48.27       57.14     17.96 o 
  10   3   8      229.78      271.31     28.87 o 
 -11   4   8        5.56       12.52      6.83 o 
 -10   4   8      267.52      235.53     16.87 o 
  -9   4   8       15.11        6.53      3.11 o 
  -8   4   8        1.02        6.91      4.92 o 
  -7   4   8     1016.55     1032.43     30.85 o 
  -6   4   8      197.25      169.29     13.47 o 
  -5   4   8      111.88       81.50      9.47 o 
  -4   4   8        0.48        5.26      2.09 o 
  -3   4   8       30.20       42.36      9.53 o 
  -2   4   8      115.42      119.38     10.98 o 
  -1   4   8       73.17       60.20      7.17 o 
   0   4   8      216.56      228.27      9.90 o 
   1   4   8       21.91       19.97      2.84 o 
   2   4   8      704.83      842.33     19.55 o 
   3   4   8       69.50       31.67      9.63 o 
   4   4   8      396.47      416.13     17.59 o 
   5   4   8       64.94       60.89      8.53 o 
   6   4   8      166.29      142.76     12.89 o 
   7   4   8      171.27      156.13     14.10 o 
   8   4   8       57.28       57.79     11.07 o 
   9   4   8      479.76      468.58     39.23 o 
 -11   5   8     1714.43     1738.87     57.56 o 
 -10   5   8      982.60     1048.58     37.43 o 
  -9   5   8      801.73      828.24     24.48 o 
  -8   5   8     1949.41     2031.99     64.95 o 
  -7   5   8     1317.37     1417.98     35.79 o 
  -6   5   8     2599.25     2695.52     70.30 o 
  -5   5   8     2242.13     2118.91     44.47 o 
  -4   5   8     1967.69     1915.26     47.55 o 
  -3   5   8     2442.25     2441.49     93.66 o 
  -2   5   8      340.27      346.65     18.01 o 
  -1   5   8      181.33      155.62     18.17 o 
   0   5   8     1643.10     1581.44     30.61 o 
   1   5   8      336.56      299.62     19.38 o 
   2   5   8      209.60       44.73    130.48 o 
   3   5   8        8.40       12.26      3.63 o 
   4   5   8       75.94       74.92     13.32 o 
   5   5   8      228.00      186.27     14.76 o 
   6   5   8       70.56       73.73      9.38 o 
   7   5   8      113.52       97.86     12.43 o 
   8   5   8      435.66      457.98     28.69 o 
   9   5   8      427.87      475.92     38.90 o 
 -10   6   8       53.24       32.80     15.29 o 
  -9   6   8       10.65        8.73      6.67 o 
  -8   6   8       75.54       51.59     11.84 o 
  -7   6   8      153.90      114.27     15.54 o 
  -6   6   8       20.62       11.50      3.93 o 
  -5   6   8      980.93      810.68     23.43 o 
  -4   6   8     1609.66     1505.31     56.53 o 
  -3   6   8      738.26      740.10     42.56 o 
  -2   6   8      560.58      636.80     31.86 o 
  -1   6   8      162.21      168.32     18.96 o 
   0   6   8      626.14      656.43     29.29 o 
   1   6   8        4.45        0.31      4.79 o 
   2   6   8        4.48        2.68      5.16 o 
   3   6   8     1120.46      977.55    100.28 o 
   4   6   8      940.46      937.60     37.40 o 
   5   6   8       16.09       15.33     10.55 o 
   6   6   8       47.09       34.06      7.78 o 
   7   6   8      323.49      271.51     20.59 o 
   8   6   8      253.99      235.82     19.98 o 
  -9   7   8     1010.89     1106.47     35.98 o 
  -8   7   8      782.83      755.86     33.56 o 
  -7   7   8      522.02      498.33     24.55 o 
  -6   7   8      691.98      638.86     30.07 o 
  -5   7   8     4705.15     4755.30    121.49 o 
  -4   7   8     2036.44     2262.35     63.62 o 
  -3   7   8      465.30      437.76     22.65 o 
  -2   7   8     1283.82     1249.62     39.51 o 
  -1   7   8     1306.70     1489.61     48.66 o 
   0   7   8     2328.53     2448.29     67.11 o 
   1   7   8      308.93      322.72     23.99 o 
   2   7   8      608.21      544.07     24.40 o 
   3   7   8      211.40      215.70     14.31 o 
   4   7   8      680.81      726.73     39.17 o 
   5   7   8      482.11      496.60     30.42 o 
   6   7   8      454.35      473.75     29.07 o 
   7   7   8     1393.19     1470.84     52.22 o 
   8   7   8      273.21      286.61     25.09 o 
  -9   8   8       41.34       33.35     14.47 o 
  -8   8   8       50.38       46.26     12.31 o 
  -7   8   8      179.69      195.86     22.62 o 
  -6   8   8        1.19        1.00      6.65 o 
  -5   8   8      284.48      304.89     21.84 o 
  -4   8   8        2.77        4.20      5.18 o 
  -3   8   8       16.65        8.12      5.33 o 
  -2   8   8      133.36      156.90     13.22 o 
  -1   8   8      819.82      829.05     29.50 o 
   0   8   8       67.69       55.41      9.57 o 
   1   8   8       97.58       83.83     10.64 o 
   2   8   8       74.75       91.62     10.16 o 
   3   8   8        0.64        8.33      7.60 o 
   4   8   8      209.65      219.27     21.83 o 
   5   8   8       15.70       10.84      8.42 o 
   6   8   8      413.28      353.73     30.54 o 
   7   8   8       54.52       42.84     11.61 o 
  -7   9   8       78.17       85.22     16.97 o 
  -6   9   8      488.70      497.60     33.88 o 
  -5   9   8      158.50      141.82     15.67 o 
  -4   9   8      623.84      693.85     33.72 o 
  -3   9   8      113.00      116.50     17.62 o 
  -2   9   8     1080.63     1043.29     38.65 o 
  -1   9   8      232.83      245.30     21.59 o 
   0   9   8      393.34      398.90     26.64 o 
   1   9   8      717.78      711.98     26.46 o 
   2   9   8      345.55      311.03     21.18 o 
   3   9   8      831.13      769.66     32.86 o 
   4   9   8      252.11      268.19     25.87 o 
   5   9   8      176.80      184.41     21.27 o 
  -6  10   8       63.99       73.23     14.65 o 
  -5  10   8      361.23      305.96     24.89 o 
  -4  10   8      449.80      393.51     28.98 o 
  -3  10   8      491.35      478.45     32.00 o 
  -2  10   8       25.34       22.73      8.69 o 
  -1  10   8        0.04        3.85      5.27 o 
   0  10   8        0.02        0.67      7.34 o 
   1  10   8       17.08       13.85      5.77 o 
   2  10   8        0.13        6.23      8.08 o 
   3  10   8        7.59        0.00      6.55 o 
   4  10   8       69.37       64.05     17.42 o 
  -2  11   8      425.51      496.28     39.74 o 
  -1  11   8      267.51      314.21     35.55 o 
   0  11   8      763.46      822.90     30.54 o 
 -12   1   9        0.50        8.10      8.15 o 
 -11   1   9        0.14        6.72      7.81 o 
 -10   1   9      167.97      165.72     14.04 o 
  -9   1   9       34.18       35.41      7.71 o 
  -8   1   9     2390.48     2651.90     62.81 o 
  -7   1   9       60.59       49.94      7.78 o 
  -6   1   9      243.14      235.33     20.57 o 
  -5   1   9       65.67       56.84      5.44 o 
  -4   1   9      394.94      412.76     13.68 o 
  -3   1   9       34.55       10.11      2.61 o 
  -2   1   9      127.99      151.67      5.36 o 
  -1   1   9        0.34        5.21      1.75 o 
   0   1   9      934.89      931.88     17.09 o 
   1   1   9       19.72       18.56      2.80 o 
   2   1   9     2859.60     3168.98     63.20 o 
   3   1   9      237.07      213.47     15.90 o 
   4   1   9      573.85      486.44     26.40 o 
   5   1   9     2830.63     2802.42     82.08 o 
   6   1   9      156.67      157.79     16.86 o 
   7   1   9      592.93      577.49     35.45 o 
   8   1   9       84.38       82.20     19.07 o 
   9   1   9        6.59       10.61      5.69 o 
  10   1   9       74.45       69.13     25.33 o 
 -12   2   9      389.46      448.90     30.17 o 
 -11   2   9      690.48      793.34     30.26 o 
 -10   2   9     1158.13     1170.76     30.29 o 
  -9   2   9     1356.27     1334.82     44.95 o 
  -8   2   9      165.70      141.42     14.10 o 
  -7   2   9      624.24      625.77     26.44 o 
  -6   2   9     1631.53     1504.87     25.83 o 
  -5   2   9     4516.34     4978.52     81.29 o 
  -4   2   9     6696.59     6981.93    106.43 o 
  -3   2   9      767.22      591.17     19.46 o 
  -2   2   9     7594.04     8476.27    166.75 o 
  -1   2   9     7800.92     8173.95    320.30 o 
   0   2   9     2176.44     1897.91     22.41 o 
   1   2   9     1730.64     1635.14     18.99 o 
   2   2   9     6279.74     6121.92    125.51 o 
   3   2   9     5297.56     5536.57    140.32 o 
   4   2   9     4135.73     4310.37    151.68 o 
   5   2   9      124.45      167.72     12.24 o 
   6   2   9       68.04       69.86     13.13 o 
   7   2   9     2807.94     2900.42    103.48 o 
   8   2   9     1094.55     1131.22     43.15 o 
   9   2   9      645.22      683.55     39.44 o 
  10   2   9      637.87      655.54     35.12 o 
 -11   3   9        8.97        4.93      4.54 o 
 -10   3   9        0.35        4.77      4.36 o 
  -9   3   9      137.34      112.58     12.58 o 
  -8   3   9      400.95      400.94     17.79 o 
  -7   3   9      967.05      954.43     29.49 o 
  -6   3   9       58.24       55.17      8.16 o 
  -5   3   9      197.13      226.43     21.81 o 
  -4   3   9      176.95      193.40     11.19 o 
  -3   3   9      154.81      178.82     10.28 o 
  -2   3   9     1019.48     1025.01     44.37 o 
  -1   3   9      492.09      485.86     13.29 o 
   0   3   9     1057.58     1171.05     31.27 o 
   1   3   9      252.06      174.14      7.20 o 
   2   3   9      966.33      881.43     28.35 o 
   3   3   9       15.65       14.54      5.17 o 
   4   3   9       50.41       54.97      9.81 o 
   5   3   9       10.41        9.71      5.36 o 
   6   3   9      642.67      642.14     24.57 o 
   7   3   9       52.04       61.19      8.63 o 
   8   3   9      268.32      261.93     40.76 o 
   9   3   9      170.65      178.12     24.07 o 
 -11   4   9       31.41       29.49      9.95 o 
 -10   4   9       19.47       16.48      6.42 o 
  -9   4   9       17.17       13.90      5.05 o 
  -8   4   9      504.25      506.25     24.50 o 
  -7   4   9       16.31        6.81      5.74 o 
  -6   4   9       69.07       64.85     10.21 o 
  -5   4   9      131.71      122.38     10.72 o 
  -4   4   9       28.65       35.75      7.20 o 
  -3   4   9        1.09        3.24      4.33 o 
  -2   4   9       65.41       72.04      7.96 o 
  -1   4   9       22.42       22.29      5.51 o 
   0   4   9       53.59       51.41      4.20 o 
   1   4   9       71.40       87.28      8.22 o 
   2   4   9        3.74        1.84      1.58 o 
   3   4   9       83.78       99.41      8.60 o 
   4   4   9       93.31       84.07     11.16 o 
   5   4   9        5.18        9.78      5.52 o 
   6   4   9        6.35        6.05      5.19 o 
   7   4   9        1.26       23.91     12.32 o 
   8   4   9       27.31       21.90     11.59 o 
   9   4   9        7.62       16.25     12.84 o 
 -11   5   9      462.60      430.49     35.27 o 
 -10   5   9       96.27       70.28     15.89 o 
  -9   5   9       33.58       25.16      7.94 o 
  -8   5   9        0.05        5.09      4.68 o 
  -7   5   9      344.24      240.20     13.41 o 
  -6   5   9       55.59       59.10     10.82 o 
  -5   5   9      247.48      243.05     20.02 o 
  -4   5   9      517.09      499.05     25.15 o 
  -3   5   9      700.64      769.45     40.93 o 
  -2   5   9     1089.14     1297.75     32.16 o 
  -1   5   9        1.15        8.84      4.40 o 
   0   5   9      937.21      949.47     36.30 o 
   1   5   9     1616.53     1777.57     37.95 o 
   2   5   9      253.91      185.86     44.17 o 
   3   5   9        7.65       10.58      8.81 o 
   4   5   9      371.19      390.33     30.60 o 
   5   5   9       29.41       29.22      8.35 o 
   6   5   9      741.65      726.45     33.79 o 
   7   5   9      827.76      863.64     33.62 o 
   8   5   9      189.22      173.07     22.16 o 
 -10   6   9     1354.34     1584.25     52.30 o 
  -9   6   9     3136.86     3375.97    141.94 o 
  -8   6   9     2641.68     2777.16     69.28 o 
  -7   6   9     1665.87     1681.13     58.53 o 
  -6   6   9      584.24      555.91     25.01 o 
  -5   6   9     1853.83     1910.16     54.81 o 
  -4   6   9     4694.32     4886.48    237.60 o 
  -3   6   9     7835.83     7882.86   1396.26 o 
  -2   6   9      917.42      996.73     35.46 o 
  -1   6   9     1277.06     1277.31     42.06 o 
   0   6   9     2477.02     2687.51     82.25 o 
   1   6   9     3143.24     3189.79     94.62 o 
   3   6   9       18.88       27.71      9.29 o 
   4   6   9      474.75      446.39     26.63 o 
   5   6   9      815.51      951.54     45.07 o 
   6   6   9     2293.88     2569.73     81.92 o 
   7   6   9     1199.12     1360.79     53.07 o 
   8   6   9      608.28      692.46     34.44 o 
  -9   7   9        4.96        2.97      8.60 o 
  -8   7   9      157.65      119.76     16.32 o 
  -7   7   9        0.80        3.35      7.58 o 
  -6   7   9       88.47       74.31     10.34 o 
  -5   7   9     1190.97     1078.07     45.52 o 
  -4   7   9      351.65      292.61     17.22 o 
  -3   7   9      237.77      248.00     16.33 o 
  -2   7   9      320.38      304.67     19.29 o 
  -1   7   9      523.46      490.56     25.42 o 
   0   7   9       90.78       50.24     19.18 o 
   1   7   9       12.65        9.13      7.80 o 
   2   7   9        0.52        3.50      6.14 o 
   3   7   9       10.65        9.56      9.62 o 
   4   7   9        6.83        2.74      9.12 o 
   5   7   9      449.66      437.41     32.99 o 
   6   7   9      561.37      501.10     40.07 o 
   7   7   9      794.27      744.62     33.63 o 
  -8   8   9       87.78       49.70     18.22 o 
  -7   8   9       74.41       57.01     13.74 o 
  -6   8   9      186.45      133.74     13.88 o 
  -5   8   9      174.13      155.65     14.18 o 
  -4   8   9       31.26       25.55      8.34 o 
  -3   8   9      782.39      778.46     34.79 o 
  -2   8   9      133.62      148.44     14.64 o 
  -1   8   9      300.20      270.60     20.82 o 
   0   8   9       21.21       15.86      6.67 o 
   1   8   9      192.11      155.12     13.45 o 
   2   8   9       83.54       59.51      8.44 o 
   3   8   9        0.37       15.35     11.00 o 
   4   8   9       11.06       11.68      8.32 o 
   5   8   9        0.06       10.08      6.70 o 
   6   8   9        5.72        6.83      6.90 o 
  -7   9   9       46.42       20.78      9.88 o 
  -6   9   9      263.10      257.63     37.85 o 
  -5   9   9      550.22      498.49     32.05 o 
  -4   9   9      128.13      105.09     15.58 o 
  -3   9   9      676.24      686.95     31.48 o 
  -2   9   9      434.00      405.54     32.37 o 
  -1   9   9      852.85      873.45     29.17 o 
   0   9   9      102.68       94.83     12.81 o 
   1   9   9      173.87      140.26     12.80 o 
   2   9   9        2.80        6.39      3.95 o 
   3   9   9      646.03      593.05     43.04 o 
   4   9   9      308.46      298.73     27.74 o 
   5   9   9       17.99       19.33     14.28 o 
  -5  10   9      429.06      499.69     34.73 o 
  -4  10   9      503.49      531.38     31.72 o 
  -3  10   9     1045.51     1157.24     37.89 o 
  -2  10   9      643.08      723.20     27.50 o 
  -1  10   9      357.47      410.47     31.61 o 
   0  10   9      770.06      838.77     29.74 o 
   1  10   9      313.34      393.86     31.93 o 
   2  10   9     1156.99     1315.54     43.24 o 
   3  10   9      815.09      958.66     34.22 o 
 -12   0  10      634.43      710.29     38.70 o 
 -11   0  10      972.75      951.25     48.52 o 
 -10   0  10       11.11       18.91      9.74 o 
  -9   0  10       33.85       33.33      8.88 o 
  -8   0  10      477.31      460.04     35.42 o 
  -7   0  10      580.25      596.80     47.51 o 
  -6   0  10      170.94      139.10     18.46 o 
  -5   0  10     3304.21     3803.06     75.99 o 
  -4   0  10        9.51        2.53      2.51 o 
  -3   0  10     1797.00     1569.03     32.87 o 
  -2   0  10      128.99      169.00      8.07 o 
  -1   0  10     5220.54     5413.67     76.84 o 
   0   0  10       55.30       75.79      5.06 o 
   1   0  10     2129.10     2549.52     74.00 o 
   2   0  10     3110.51     3331.62     94.63 o 
   3   0  10     3209.33     3545.41    101.61 o 
   4   0  10     2151.72     2219.02     92.65 o 
   5   0  10       47.89       62.61     25.92 o 
   6   0  10     2166.99     2258.72    108.68 o 
   7   0  10     2849.90     3052.43    171.75 o 
   8   0  10      802.97      777.16     56.47 o 
   9   0  10      453.61      382.18     47.07 o 
 -12   1  10      370.64      390.49     28.83 o 
 -11   1  10      888.85      945.53     38.28 o 
 -10   1  10      360.23      355.75     22.84 o 
  -9   1  10      519.85      522.98     24.75 o 
  -8   1  10        5.01        5.81      5.71 o 
  -7   1  10      706.16      642.27     26.43 o 
  -6   1  10      219.85      193.41     15.45 o 
  -5   1  10     1411.82     1309.52     25.99 o 
  -4   1  10     1917.10     1822.71     25.30 o 
  -3   1  10     1463.14     1381.95     48.79 o 
  -2   1  10     2044.92     2043.54     28.04 o 
  -1   1  10     1114.60     1082.34     28.46 o 
   0   1  10     5497.67     6660.86    188.59 o 
   1   1  10     1406.09     1607.82     34.81 o 
   2   1  10      270.29      179.69     15.46 o 
   3   1  10     1332.96     1300.03     33.17 o 
   4   1  10     2776.10     2794.08     81.02 o 
   5   1  10     4035.25     4246.88    152.96 o 
   6   1  10      822.36      813.28     34.37 o 
   7   1  10      313.01      304.29     27.34 o 
   8   1  10       21.24       12.50      9.99 o 
   9   1  10      292.21      290.78     29.75 o 
 -12   2  10        2.07       11.63      6.72 o 
 -11   2  10       16.11       20.96      8.59 o 
 -10   2  10       58.27       55.49     10.61 o 
  -9   2  10      345.45      307.45     19.69 o 
  -8   2  10     1725.12     1672.17     44.24 o 
  -7   2  10      595.96      628.98     27.90 o 
  -6   2  10      819.01      821.80     33.65 o 
  -5   2  10      278.92      290.58     11.66 o 
  -4   2  10      251.71      220.33     10.19 o 
  -3   2  10      206.80      192.41     10.86 o 
  -2   2  10      195.21      247.28     12.70 o 
  -1   2  10       31.54       33.94      3.50 o 
   0   2  10      332.71      341.12     11.57 o 
   1   2  10       20.33       30.58      3.11 o 
   2   2  10      582.49      641.07     24.28 o 
   3   2  10      358.64      337.79     14.78 o 
   4   2  10     2208.58     2288.62     54.51 o 
   5   2  10     2903.39     2927.86     77.73 o 
   6   2  10      490.74      414.94     35.46 o 
   7   2  10       74.63       74.61     15.18 o 
   8   2  10       60.63       57.87     15.95 o 
   9   2  10       31.91       23.23     13.45 o 
 -11   3  10      643.12      620.00     21.71 o 
 -10   3  10     1080.35     1044.18     33.98 o 
  -9   3  10     2114.22     2150.73     62.10 o 
  -8   3  10     2056.53     2111.64     50.14 o 
  -7   3  10     2213.41     2290.28     56.53 o 
  -6   3  10      764.75      829.42     35.92 o 
  -5   3  10     3768.74     4146.88     81.27 o 
  -4   3  10     1620.83     1511.43     97.47 o 
  -3   3  10      514.59      426.10     14.02 o 
  -2   3  10     1907.10     1875.89     51.43 o 
  -1   3  10      711.01      678.03     22.16 o 
   0   3  10     2145.74     2259.37     45.30 o 
   1   3  10     2256.24     2345.77     55.72 o 
   2   3  10      737.31      644.20     21.43 o 
   3   3  10      635.56      680.31     28.60 o 
   4   3  10        9.86       53.08     12.27 o 
   5   3  10      304.54      352.89     18.12 o 
   6   3  10       25.59       22.32      5.80 o 
   7   3  10       94.76       85.70     19.80 o 
   8   3  10      279.52      277.05     26.22 o 
   9   3  10      150.23      139.43     25.96 o 
 -11   4  10       14.97       26.24      7.38 o 
 -10   4  10      413.19      405.14     25.14 o 
  -9   4  10       62.84       54.46      9.73 o 
  -8   4  10       34.29       31.65      5.28 o 
  -7   4  10        4.74        1.33      4.85 o 
  -6   4  10      372.13      367.68     17.14 o 
  -5   4  10      218.99      213.16     13.63 o 
  -4   4  10      619.93      628.44     28.04 o 
  -3   4  10       20.09       21.32      6.27 o 
  -2   4  10      557.62      573.58     24.03 o 
  -1   4  10     2204.26     2356.83     40.88 o 
   0   4  10      259.24      259.19     19.71 o 
   2   4  10      633.17      636.91     26.73 o 
   4   4  10     2504.32     2754.80     73.62 o 
   5   4  10      572.20      532.38     23.79 o 
   6   4  10      442.70      445.18     23.68 o 
   7   4  10      126.76      119.41     18.53 o 
   8   4  10      153.52      187.78     24.00 o 
   9   4  10      645.61      759.40     47.99 o 
 -10   5  10      423.30      504.56     35.60 o 
  -9   5  10      240.44      269.42     21.01 o 
  -8   5  10      288.78      329.52     24.95 o 
  -7   5  10     2472.67     2543.03     92.93 o 
  -6   5  10     2561.71     2729.35     61.41 o 
  -5   5  10      321.45      306.64     17.46 o 
  -4   5  10       11.72       22.89      8.00 o 
  -3   5  10      712.73      768.74     34.28 o 
  -2   5  10     1007.67     1053.04     60.70 o 
  -1   5  10     1161.99     1114.28     55.07 o 
   0   5  10      948.51      941.19     32.86 o 
   1   5  10     1868.87     1753.78     42.39 o 
   2   5  10     1447.36     1493.33     58.38 o 
   3   5  10      563.85      582.40     31.79 o 
   4   5  10       29.01       60.49     11.57 o 
   5   5  10      468.15      456.08     32.98 o 
   6   5  10     1656.49     1675.84     43.67 o 
   7   5  10      556.40      491.86     38.93 o 
   8   5  10     1133.95     1219.17     52.13 o 
 -10   6  10       46.15       39.78     13.83 o 
  -9   6  10       55.27       28.35      9.46 o 
  -8   6  10       37.64       16.87      7.97 o 
  -7   6  10      512.33      485.74     23.95 o 
  -6   6  10       79.14       81.77     10.39 o 
  -5   6  10      258.93      199.78     14.83 o 
  -4   6  10       68.91       50.70     13.12 o 
  -3   6  10      683.52      649.69     40.66 o 
  -2   6  10       51.52       54.46     13.83 o 
  -1   6  10        0.02        2.40      4.24 o 
   0   6  10      581.35      528.64     26.08 o 
   2   6  10      883.29      823.73     61.53 o 
   3   6  10       50.25       56.18     10.61 o 
   4   6  10      377.63      337.26     28.07 o 
   5   6  10        9.31        3.20      6.16 o 
   6   6  10       56.94       45.38     13.94 o 
   7   6  10      265.70      211.04     41.06 o 
  -9   7  10      233.15      232.37     23.55 o 
  -8   7  10      972.40     1087.73     45.40 o 
  -7   7  10       19.57       16.92      9.76 o 
  -6   7  10       45.74       48.73     10.16 o 
  -5   7  10      315.78      301.65     21.24 o 
  -4   7  10      597.01      586.35     27.91 o 
  -3   7  10     2306.67     2518.70     83.22 o 
  -2   7  10     2111.51     2332.62     68.72 o 
  -1   7  10     1567.99     1668.10     50.31 o 
   0   7  10        3.87        9.39      6.14 o 
   1   7  10     1143.28      942.23    130.88 o 
   2   7  10     1051.34     1116.26     55.25 o 
   3   7  10     3223.88     3205.31    128.32 o 
   4   7  10     1541.94     1547.02     52.12 o 
   5   7  10      189.79      203.30     22.15 o 
   6   7  10      440.94      441.43     35.59 o 
   7   7  10      278.94      266.51     60.21 o 
  -8   8  10      241.85      207.10     21.85 o 
  -7   8  10      771.79      752.43     28.06 o 
  -6   8  10      268.63      271.49     21.11 o 
  -5   8  10        8.75       13.23      9.14 o 
  -4   8  10       38.95       37.76     11.36 o 
  -3   8  10      100.28      111.84     15.44 o 
  -2   8  10       19.79       10.73      7.43 o 
  -1   8  10      130.73      160.29     14.72 o 
   0   8  10       21.73       22.48      7.86 o 
   1   8  10      346.45      283.66     18.98 o 
   2   8  10       24.87       35.72     10.51 o 
   3   8  10        1.80        9.82      6.76 o 
   4   8  10       66.33       98.29     15.32 o 
   5   8  10      526.47      524.93     42.05 o 
   6   8  10      264.41      294.10     30.16 o 
  -6   9  10      160.95      165.70     20.19 o 
  -5   9  10      750.13      766.07     29.38 o 
  -4   9  10      189.21      183.19     17.37 o 
  -3   9  10      169.38      156.01     16.79 o 
  -2   9  10      534.01      518.49     23.93 o 
  -1   9  10        8.40        5.06      4.05 o 
   0   9  10        9.78       11.32      5.45 o 
   1   9  10       10.30       11.45      6.08 o 
   2   9  10       75.32       69.90     13.55 o 
   3   9  10      365.13      365.22     31.50 o 
   4   9  10      207.36      197.46     27.93 o 
  -4  10  10      415.01      410.63     30.26 o 
  -3  10  10      177.14      159.95     21.36 o 
  -2  10  10       17.52       16.92     12.94 o 
  -1  10  10      783.79      765.75     29.27 o 
   0  10  10       80.07       78.97     14.99 o 
   1  10  10       14.33       16.33      7.54 o 
   2  10  10        3.35        0.00     10.76 o 
 -11   1  11       29.84       18.78     10.13 o 
 -10   1  11      189.04      225.17     16.32 o 
  -9   1  11      478.04      437.72     25.80 o 
  -8   1  11      160.60      150.28     11.00 o 
  -7   1  11       39.42       36.36      7.71 o 
  -6   1  11      424.08      387.10     17.56 o 
  -5   1  11     1773.78     1811.50     40.38 o 
  -4   1  11     2370.22     2407.47     54.96 o 
  -3   1  11     3319.79     3699.55     71.73 o 
  -2   1  11      907.19      718.39     28.03 o 
  -1   1  11      877.95      768.94     21.20 o 
   0   1  11        3.18        1.96      1.43 o 
   1   1  11     1152.08     1138.62     49.71 o 
   2   1  11      313.36      314.72     19.03 o 
   3   1  11     1787.48     1813.91    313.19 o 
   4   1  11     1068.57     1009.97     43.09 o 
   5   1  11      965.69      953.63     38.52 o 
   6   1  11      369.02      320.50     26.28 o 
   7   1  11      512.81      521.63     27.70 o 
   8   1  11      590.06      550.48     41.66 o 
   9   1  11      216.45      203.27     27.02 o 
 -11   2  11      420.85      478.50     29.87 o 
 -10   2  11     1206.09     1259.41     40.26 o 
  -9   2  11     2062.35     2179.47     62.98 o 
  -8   2  11     5172.71     5676.70     61.30 o 
  -7   2  11     3043.56     3235.90     74.97 o 
  -6   2  11     1592.98     1647.70     46.55 o 
  -5   2  11     4730.27     4928.70     85.43 o 
  -4   2  11     2008.63     1939.31     43.21 o 
  -3   2  11    11824.83     8288.89   1803.24 o 
  -2   2  11     2765.74     3119.01     50.32 o 
  -1   2  11     2156.03     2419.41     27.91 o 
   0   2  11      703.48      774.91     19.40 o 
   1   2  11     1170.90     1287.90     24.15 o 
   2   2  11     2355.19     2602.26     59.82 o 
   3   2  11     1595.40     1541.55     48.28 o 
   4   2  11     2349.74     2424.17     90.35 o 
   5   2  11      418.34      428.21     25.79 o 
   6   2  11       72.28       73.43     12.45 o 
   7   2  11      196.02      214.54     29.97 o 
   8   2  11        3.41       11.97     11.38 o 
   9   2  11      330.33      370.50     39.46 o 
 -11   3  11      317.98      244.84     18.31 o 
 -10   3  11      511.15      492.12     28.22 o 
  -9   3  11       25.23       18.16      5.89 o 
  -8   3  11       45.44       33.56      7.51 o 
  -7   3  11      447.20      352.23     17.42 o 
  -6   3  11      824.91      737.67     26.69 o 
  -5   3  11       22.49       19.84      3.98 o 
  -4   3  11      657.80      584.64     19.27 o 
  -3   3  11       14.15        5.28      2.75 o 
  -2   3  11     1580.47     1557.10     46.28 o 
  -1   3  11       59.28       68.93      6.91 o 
   1   3  11     1813.99     1802.12     37.25 o 
   2   3  11      884.10      759.05    102.67 o 
   3   3  11       70.43       66.21     11.37 o 
   4   3  11        1.70        5.16      3.77 o 
   5   3  11     1405.67     1486.13     52.81 o 
   6   3  11       15.09        8.79      9.24 o 
   7   3  11       47.43       54.80     16.45 o 
   8   3  11      330.00      359.85     46.06 o 
 -11   4  11       71.41       58.14     13.34 o 
 -10   4  11        4.29        9.44      9.23 o 
  -9   4  11      487.35      434.93     27.65 o 
  -8   4  11      631.11      568.35     22.42 o 
  -7   4  11      934.71      976.22     26.35 o 
  -6   4  11      263.09      244.82     12.65 o 
  -5   4  11      116.65      119.00     13.56 o 
  -4   4  11      467.96      411.68     22.23 o 
  -3   4  11      104.19       91.43     10.59 o 
  -2   4  11       21.79       29.38      8.10 o 
  -1   4  11      611.51      631.48     58.29 o 
   0   4  11      301.91       18.07    152.46 o 
   1   4  11        0.90        0.72      1.71 o 
   2   4  11       78.05       79.48     12.06 o 
   3   4  11      308.71      298.86     19.12 o 
   4   4  11      267.08      298.47     31.16 o 
   5   4  11      130.40      131.95     11.79 o 
   6   4  11      101.10       95.55     15.32 o 
   7   4  11       97.70       84.72     17.99 o 
   8   4  11       40.73       18.75     13.90 o 
 -10   5  11       14.30        8.25      7.15 o 
  -9   5  11      638.74      612.15     34.34 o 
  -8   5  11      277.67      270.13     21.14 o 
  -7   5  11       22.93        7.55      4.74 o 
  -6   5  11        2.79        1.80      5.56 o 
  -5   5  11      323.96      304.12     18.63 o 
  -4   5  11     1364.24     1447.89     42.84 o 
  -3   5  11      576.93      531.41     28.82 o 
  -2   5  11     1281.86     1264.52     41.14 o 
  -1   5  11       46.62       32.59     12.41 o 
   0   5  11     2285.72     2283.49     67.56 o 
   1   5  11      604.98      554.36     38.87 o 
   2   5  11     1458.55     1519.96     57.50 o 
   3   5  11     1171.23     1121.26     43.25 o 
   4   5  11      121.01      114.64     65.06 o 
   5   5  11       42.41       38.63     12.16 o 
   6   5  11      556.41      535.06     44.82 o 
   7   5  11     1232.71     1150.58     62.85 o 
  -9   6  11      593.87      667.83     28.51 o 
  -8   6  11      526.38      583.30     30.05 o 
  -7   6  11      155.39      140.55     16.06 o 
  -6   6  11      838.72      849.96     35.57 o 
  -5   6  11       89.84       82.86      9.98 o 
  -4   6  11      255.80      222.94     15.02 o 
  -3   6  11      191.23      177.01     13.70 o 
  -2   6  11        7.43       12.02      5.88 o 
  -1   6  11     1372.61     1520.55     44.40 o 
   0   6  11      413.65      339.06     85.80 o 
   1   6  11      433.92      426.27     26.81 o 
   2   6  11      355.32      391.43     23.98 o 
   3   6  11      758.87      704.37     38.47 o 
   4   6  11      602.09      618.77     32.43 o 
   5   6  11     1484.92     1584.21     67.37 o 
   6   6  11      497.58      457.73     53.16 o 
   7   6  11     1339.60     1448.75     82.29 o 
  -9   7  11       17.43        9.05      8.90 o 
  -8   7  11       66.48       56.42     11.80 o 
  -7   7  11        0.80        9.50      6.85 o 
  -6   7  11      164.41      153.71     14.87 o 
  -5   7  11        0.90        5.59      7.55 o 
  -4   7  11      112.90       87.51     11.67 o 
  -3   7  11      431.79      401.16     31.37 o 
  -2   7  11        2.74        3.47      5.23 o 
  -1   7  11      420.25      396.05     25.23 o 
   0   7  11        3.70        8.55      4.73 o 
   1   7  11      100.44       86.85     17.78 o 
   2   7  11      177.28      165.75     16.29 o 
   3   7  11       79.81      103.40     55.81 o 
   4   7  11      237.20      206.86     21.48 o 
   5   7  11      897.30      954.91     38.35 o 
   6   7  11      807.67      950.69     70.62 o 
  -7   8  11       23.76       28.53     10.32 o 
  -6   8  11      325.17      269.40     21.14 o 
  -5   8  11       26.46       22.08     10.01 o 
  -4   8  11      112.61      122.70     14.04 o 
  -3   8  11        0.41        9.92      6.73 o 
  -2   8  11     1129.46     1169.69     36.04 o 
  -1   8  11      244.92      237.30     17.84 o 
   0   8  11        0.61        5.22      4.39 o 
   1   8  11        8.39       15.06     12.36 o 
   2   8  11        0.06       33.28     21.94 o 
   3   8  11     1102.80     1100.06     54.14 o 
   4   8  11      206.49      167.38     20.69 o 
   5   8  11      197.11      183.97     23.74 o 
  -6   9  11      554.09      537.41     27.83 o 
  -5   9  11     1086.24     1030.15     37.37 o 
  -4   9  11      383.68      397.42     28.43 o 
  -3   9  11      206.70      193.05     17.35 o 
  -2   9  11       53.04       54.95     11.09 o 
  -1   9  11       61.51       74.83     12.65 o 
   0   9  11      161.33      175.21     15.85 o 
   1   9  11       50.66       46.83     15.69 o 
   2   9  11       59.91       74.24     15.25 o 
   3   9  11      626.98      624.96     44.37 o 
  -3  10  11     1347.74     1428.96     38.48 o 
  -2  10  11      526.69      603.59     35.17 o 
  -1  10  11      984.22     1023.02     38.27 o 
   0  10  11      304.62      408.72     34.25 o 
 -11   0  12      686.62      784.64     40.16 o 
 -10   0  12      240.87      363.90     31.56 o 
  -9   0  12     1218.09     1137.76     51.37 o 
  -8   0  12     2003.68     2065.98     93.95 o 
  -7   0  12      145.35      130.29     15.46 o 
  -6   0  12     3143.07     3257.47    165.08 o 
  -5   0  12     1895.48     1578.47    347.28 o 
  -4   0  12     7588.88     8445.59    315.36 o 
  -3   0  12     4589.56     5511.86    150.25 o 
  -2   0  12     2703.52     2571.27    332.75 o 
  -1   0  12     1999.15     2049.92     57.45 o 
   0   0  12      918.80      910.07     31.36 o 
   1   0  12      282.21      229.14     41.82 o 
   2   0  12       73.54      100.88     20.88 o 
   3   0  12      980.75      827.99     64.55 o 
   4   0  12      558.38      503.71     39.98 o 
   5   0  12       10.28       12.94     12.36 o 
   6   0  12       86.66      127.20     23.32 o 
   7   0  12        9.30        7.92     13.43 o 
   8   0  12       50.33       41.40     21.75 o 
 -11   1  12      296.80      263.32     23.81 o 
 -10   1  12     1224.43     1282.05     46.73 o 
  -9   1  12      942.28      946.00     33.98 o 
  -8   1  12      366.46      374.50     21.89 o 
  -7   1  12        4.27        8.64      4.08 o 
  -6   1  12      806.75      747.30     29.75 o 
  -5   1  12     1118.53     1025.42     38.62 o 
  -4   1  12     6316.61     6461.73    147.81 o 
  -3   1  12     2115.97     2248.76     64.77 o 
  -2   1  12      625.91      604.27     16.86 o 
  -1   1  12      489.07      497.87     13.30 o 
   0   1  12       34.10       30.07      3.19 o 
   1   1  12      316.27      272.36     26.94 o 
   2   1  12        1.30        2.55      3.37 o 
   3   1  12      530.46      532.78     31.76 o 
   4   1  12       56.15       56.51     16.03 o 
   5   1  12      672.27      621.45     33.98 o 
   6   1  12      359.79      332.29     29.58 o 
   7   1  12       20.58        9.89      7.99 o 
   8   1  12        1.43        9.54      7.13 o 
 -11   2  12       15.42       10.82      7.44 o 
 -10   2  12       28.42       18.84      6.29 o 
  -9   2  12     1072.21     1030.22     29.91 o 
  -8   2  12       38.89       27.73      6.15 o 
  -7   2  12       69.15       65.40      7.92 o 
  -6   2  12       17.25        5.35      5.69 o 
  -5   2  12        1.05        0.00      2.36 o 
  -4   2  12        4.15        2.58      1.84 o 
  -3   2  12      161.12      146.94     11.23 o 
  -2   2  12       50.17       51.66      6.81 o 
  -1   2  12      211.85      211.25     19.22 o 
   1   2  12       23.96       19.08      3.24 o 
   2   2  12      645.68      597.24     21.15 o 
   3   2  12       33.96       39.01     11.68 o 
   4   2  12      306.80      283.93     19.35 o 
   5   2  12      366.74      333.40     27.37 o 
   6   2  12       23.00       19.06     12.82 o 
   7   2  12      272.60      289.86     27.32 o 
   8   2  12        7.10       12.50      9.79 o 
 -11   3  12      222.07      222.16     22.70 o 
 -10   3  12       60.09       56.92      8.34 o 
  -9   3  12       45.16       55.50      9.68 o 
  -8   3  12     1535.24     1639.45     48.44 o 
  -7   3  12     4042.29     4031.22     88.95 o 
  -6   3  12     4300.30     4608.18    103.81 o 
  -5   3  12      359.54      326.49     13.11 o 
  -4   3  12       41.33       35.66      5.03 o 
  -3   3  12      293.90      283.93     24.26 o 
  -2   3  12     2498.41     2679.60     58.03 o 
   0   3  12      800.41      894.22     32.36 o 
   1   3  12      408.95      402.15     15.15 o 
   2   3  12      117.15      106.27     20.41 o 
   3   3  12       49.85       50.14     19.42 o 
   4   3  12        0.93        3.62      7.74 o 
   5   3  12       53.15       58.90     12.64 o 
   6   3  12      802.37      816.53     35.81 o 
   7   3  12      439.63      449.12     37.38 o 
   8   3  12      379.32      363.01     35.08 o 
 -10   4  12        4.29       10.88      8.11 o 
  -9   4  12      761.36      811.78     35.51 o 
  -8   4  12      238.85      242.23     18.98 o 
  -7   4  12      357.31      312.44     22.39 o 
  -6   4  12       54.78       51.48      8.46 o 
  -5   4  12        4.09       11.46      6.31 o 
  -4   4  12      279.82      234.12     15.08 o 
  -3   4  12      375.78      375.31     23.09 o 
  -2   4  12     2686.40     2895.60     85.72 o 
   0   4  12     3886.50     3645.30    251.71 o 
   1   4  12      893.93      842.73     40.77 o 
   2   4  12     2633.94     2750.21     89.90 o 
   3   4  12     1296.91     1229.84     43.46 o 
   4   4  12     3692.80     4102.19    253.47 o 
   5   4  12      709.08      719.55     59.39 o 
   6   4  12      745.85      739.47     38.51 o 
   7   4  12      729.84      787.54     62.40 o 
 -10   5  12       25.80       54.32     18.75 o 
  -9   5  12       80.52       81.96     12.83 o 
  -8   5  12      157.45      163.88     17.21 o 
  -7   5  12       44.29       36.97      9.74 o 
  -6   5  12      625.65      520.94     23.63 o 
  -5   5  12       22.78       15.62      6.60 o 
  -4   5  12      601.84      557.08     25.77 o 
  -3   5  12     1750.60     1851.41     52.35 o 
  -2   5  12      131.88      147.49     14.01 o 
  -1   5  12     1311.36     1439.37     53.11 o 
   0   5  12     1584.17     1609.28     81.49 o 
   1   5  12     1614.14     1726.78     90.30 o 
   2   5  12       41.36       36.76      8.35 o 
   3   5  12      268.85      286.09     23.09 o 
   4   5  12        4.61       10.42      6.49 o 
   5   5  12      230.08      234.61     36.35 o 
   6   5  12      154.16      157.68     34.02 o 
   7   5  12      429.83      418.35     52.43 o 
  -9   6  12       22.90       19.93      8.38 o 
  -8   6  12       61.82       42.23     12.62 o 
  -7   6  12      222.22      181.12     17.39 o 
  -6   6  12      300.49      263.74     19.49 o 
  -5   6  12        2.91        6.19      4.91 o 
  -4   6  12       33.85       30.02      7.91 o 
  -3   6  12      479.49      448.71     22.22 o 
  -2   6  12      305.50      298.25     16.28 o 
  -1   6  12        0.06        4.00      5.23 o 
   0   6  12       61.64       40.25     18.86 o 
   1   6  12      322.14      308.37     27.02 o 
   2   6  12       59.19       58.73     10.31 o 
   3   6  12      365.01      375.67     29.49 o 
   4   6  12      160.35      158.48     18.36 o 
   5   6  12       90.27       83.02     29.26 o 
   6   6  12       40.57       37.02     26.04 o 
  -8   7  12      127.40      130.38     20.29 o 
  -7   7  12       15.07       11.52      8.84 o 
  -6   7  12       14.17       17.50     10.21 o 
  -5   7  12      166.30      153.57     14.18 o 
  -4   7  12      803.05      794.78     26.40 o 
  -3   7  12      398.65      356.37     27.90 o 
  -2   7  12     1714.42     1865.75     63.01 o 
  -1   7  12        1.81       10.89      5.94 o 
   0   7  12       17.86       26.44      9.51 o 
   1   7  12       12.50        4.62      4.85 o 
   2   7  12       73.48       40.29     11.28 o 
   3   7  12       76.48       72.36     15.66 o 
   4   7  12      630.17      655.10     36.24 o 
   5   7  12      531.10      536.97     72.21 o 
  -7   8  12      704.74      691.94     30.86 o 
  -6   8  12      520.44      512.90     34.69 o 
  -5   8  12       89.51      108.73     13.53 o 
  -4   8  12      809.88      794.44     34.62 o 
  -3   8  12      680.87      731.81     30.98 o 
  -2   8  12      941.70     1073.69     43.30 o 
  -1   8  12     1260.44     1315.39     89.03 o 
   0   8  12       88.69      101.48     19.26 o 
   1   8  12      499.09      438.86     23.33 o 
   2   8  12     1299.83     1325.91     61.69 o 
   3   8  12      326.35      304.06     28.58 o 
   4   8  12     1572.92     1680.85     97.54 o 
  -5   9  12      203.46      230.22     21.67 o 
  -4   9  12      141.53      165.89     18.40 o 
  -3   9  12      116.03      117.28     16.79 o 
  -2   9  12      875.04      870.89     32.18 o 
  -1   9  12      143.39      167.85     18.89 o 
   0   9  12       74.69       58.82     13.87 o 
   1   9  12      127.38      102.07     18.72 o 
   2   9  12       99.79       94.01     20.64 o 
 -11   1  13      349.05      333.67     22.43 o 
 -10   1  13      501.45      427.52     28.67 o 
  -9   1  13      566.54      578.64     23.10 o 
  -8   1  13      542.15      452.99     22.73 o 
  -7   1  13      951.15      900.69     25.65 o 
  -6   1  13     1585.03     1581.38     40.17 o 
  -5   1  13     2291.94     2420.47     63.14 o 
  -4   1  13     1945.98     1907.72     53.93 o 
  -3   1  13     1262.06     1305.92     56.21 o 
  -1   1  13       51.47       36.31      3.58 o 
   0   1  13      726.88      688.16     21.16 o 
   1   1  13      778.27      821.15     43.41 o 
   2   1  13      180.53      192.74     15.94 o 
   3   1  13      322.96      298.58     24.14 o 
   4   1  13       48.67       39.15     11.85 o 
   5   1  13     1406.21     1408.21     61.36 o 
   6   1  13      505.31      516.35     26.96 o 
   7   1  13        3.57        5.60      6.74 o 
   8   1  13       17.33       11.35      7.63 o 
 -11   2  13      631.09      612.67     28.92 o 
 -10   2  13      541.68      509.70     29.90 o 
  -9   2  13      395.09      342.37     20.99 o 
  -8   2  13      617.67      599.79     23.28 o 
  -7   2  13      449.43      440.13     23.83 o 
  -6   2  13      897.13      976.69     28.76 o 
  -5   2  13       67.81       66.33     10.86 o 
  -4   2  13        6.64        6.99      2.49 o 
  -3   2  13      963.37     1065.47     35.57 o 
  -2   2  13     1756.25     1955.51     45.96 o 
  -1   2  13       72.34       77.81      9.60 o 
   0   2  13      478.32      411.04     15.31 o 
   1   2  13       21.41       10.09      2.13 o 
   2   2  13     1252.44      585.93     40.42 o 
   3   2  13       71.29       65.41     21.09 o 
   4   2  13       27.36       43.95     10.58 o 
   5   2  13       53.69       48.39     11.54 o 
   6   2  13       14.60       21.60     13.73 o 
   7   2  13      162.20      139.94     20.84 o 
   8   2  13       28.16       42.77     12.86 o 
 -10   3  13     1070.30     1027.91     34.50 o 
  -9   3  13      547.72      691.34     31.89 o 
  -8   3  13        5.51       12.18      5.15 o 
  -7   3  13     1448.63     1399.32     56.08 o 
  -6   3  13       26.30       17.10      5.48 o 
  -5   3  13     2070.09     2229.01     56.32 o 
  -4   3  13       36.99       57.88      8.83 o 
  -3   3  13        2.93        7.04      2.71 o 
  -2   3  13      239.11      194.93     12.03 o 
  -1   3  13      290.08      261.75     15.26 o 
   0   3  13     2060.42     2211.07     56.49 o 
   1   3  13     1072.22     1166.06     41.92 o 
   2   3  13     1920.53     1071.98     56.52 o 
   3   3  13        8.28       16.99      9.67 o 
   4   3  13      916.89      950.40     70.35 o 
   5   3  13      308.08      283.71     24.63 o 
   6   3  13      843.96      856.30     44.71 o 
   7   3  13      541.62      567.90     44.45 o 
 -10   4  13       93.44       98.45     20.16 o 
  -9   4  13        7.88        0.00      5.60 o 
  -8   4  13      328.85      256.65     20.87 o 
  -7   4  13       93.36       82.26     11.59 o 
  -6   4  13      136.49      131.23     14.17 o 
  -5   4  13       12.94       11.65      4.80 o 
  -4   4  13      249.37      238.55     16.36 o 
  -3   4  13     1665.20     1925.22     54.08 o 
  -1   4  13      781.98      850.03     66.11 o 
   0   4  13        1.51        3.83      3.28 o 
   1   4  13       83.58       55.94     13.59 o 
   2   4  13      338.42      288.23     18.34 o 
   3   4  13       52.28       59.39      8.90 o 
   4   4  13        0.04        0.00     15.16 o 
   5   4  13       17.56        0.00     14.05 o 
   6   4  13       26.93       11.38      9.03 o 
   7   4  13        1.83        5.33      5.56 o 
  -9   5  13     1280.60     1338.65     56.94 o 
  -8   5  13     1567.56     1548.55     58.14 o 
  -7   5  13     1176.59     1237.81     39.97 o 
  -6   5  13       30.62       28.23      7.65 o 
  -5   5  13        7.77        9.85      5.54 o 
  -4   5  13       27.70       33.98      8.92 o 
  -3   5  13     1960.01     2122.08     63.26 o 
  -1   5  13     1167.99     1074.56     41.51 o 
   0   5  13      938.01      923.10     36.28 o 
   1   5  13      555.71      582.84     32.86 o 
   2   5  13     1608.07     1643.43     75.28 o 
   3   5  13     1941.09     2165.72    125.91 o 
   4   5  13      423.75      416.93     50.69 o 
   5   5  13       32.58       23.64     22.64 o 
   6   5  13      405.69      429.05     52.76 o 
  -9   6  13      412.27      400.33     33.03 o 
  -8   6  13      790.21      743.12     32.46 o 
  -7   6  13      680.40      748.81     34.63 o 
  -6   6  13      252.31      214.12     17.56 o 
  -5   6  13      519.21      504.11     26.92 o 
  -4   6  13      616.39      612.49     27.02 o 
  -3   6  13      265.63      283.32     20.17 o 
  -2   6  13      206.73      222.09     20.37 o 
  -1   6  13       16.77       23.14     10.28 o 
   0   6  13     2138.27     2299.39    102.67 o 
   1   6  13       48.13       45.53     10.26 o 
   2   6  13      250.24      220.04     20.26 o 
   3   6  13      162.38      129.58     16.11 o 
   4   6  13        1.24       24.26     22.08 o 
   5   6  13      207.44      213.38     39.71 o 
   6   6  13       12.64       14.65     17.79 o 
  -8   7  13       49.73       57.74     12.53 o 
  -7   7  13      228.87      232.67     20.33 o 
  -6   7  13       46.90       36.17     11.13 o 
  -5   7  13      442.05      429.33     23.60 o 
  -4   7  13      953.28      902.64     35.31 o 
  -3   7  13     1473.79     1573.19     42.50 o 
  -2   7  13     2073.32     2077.20    117.32 o 
  -1   7  13      252.73      256.91     25.09 o 
   0   7  13      259.76      258.67     22.76 o 
   1   7  13      553.20      503.91     28.05 o 
   2   7  13     1750.67     1730.31     72.90 o 
   3   7  13     1809.35     1949.99    127.69 o 
   4   7  13      671.21      705.37     51.36 o 
   5   7  13      365.06      355.81     51.61 o 
  -6   8  13       31.11       26.97     11.04 o 
  -5   8  13       13.66       10.76      7.50 o 
  -4   8  13      130.57      106.66     16.24 o 
  -3   8  13       64.74       53.01     10.62 o 
  -2   8  13      159.25      154.68     15.04 o 
  -1   8  13      196.40      156.20     25.50 o 
   0   8  13       21.13       14.02      9.68 o 
   1   8  13        4.71        6.49      7.94 o 
   2   8  13        0.25        4.85     10.82 o 
   3   8  13        0.11        0.00     15.56 o 
  -4   9  13      266.46      267.33     23.94 o 
  -3   9  13        3.17        1.84      6.91 o 
  -2   9  13        5.37        6.57      8.21 o 
  -1   9  13      423.85      426.03     37.18 o 
   0   9  13      467.17      450.55     37.45 o 
   1   9  13      237.33      258.86     28.51 o 
 -10   0  14      593.96      717.75     32.92 o 
  -9   0  14     1511.87     1664.51     70.63 o 
  -8   0  14     1569.57     1600.27     67.20 o 
  -7   0  14     1241.79     1379.73     64.65 o 
  -6   0  14     4883.94     5204.20    158.50 o 
  -5   0  14     1726.65     1927.64     65.50 o 
  -4   0  14     4522.73     4997.55    247.36 o 
  -3   0  14     9112.22     9755.83   2456.25 o 
  -2   0  14     1448.97     1292.96    253.63 o 
  -1   0  14     1954.63     1824.87    118.56 o 
   0   0  14      177.46      165.76     10.99 o 
   1   0  14      492.57      598.80     43.29 o 
   2   0  14     1738.98     1913.92     91.52 o 
   3   0  14     1791.17     1881.42     89.38 o 
   4   0  14      985.78      962.46     71.95 o 
   5   0  14     3867.16     4124.72    764.40 o 
   6   0  14     2892.18     2992.11    186.23 o 
   7   0  14     1100.00     1294.56     78.49 o 
 -10   1  14      577.06      504.90     29.04 o 
  -9   1  14     1770.91     1796.93     61.02 o 
  -8   1  14        5.82        6.55      4.96 o 
  -7   1  14        3.38        5.42      3.36 o 
  -6   1  14       50.30       47.83      7.19 o 
  -5   1  14     1167.21     1217.48     32.98 o 
  -4   1  14     4016.04     4316.59    126.36 o 
  -3   1  14      119.13      103.89     16.69 o 
  -2   1  14      522.47      499.20     23.61 o 
  -1   1  14       12.98       12.49      3.59 o 
   0   1  14       10.28        8.89      1.81 o 
   1   1  14       20.46        9.48      6.97 o 
   2   1  14      205.13      203.60     17.99 o 
   3   1  14       13.14       13.02      6.37 o 
   4   1  14       12.61       12.14      5.23 o 
   5   1  14      226.39      246.14     23.86 o 
   6   1  14       43.77       43.26     12.18 o 
   7   1  14       13.39       12.78     10.77 o 
 -10   2  14      268.75      234.60     23.51 o 
  -9   2  14       65.83       50.97      8.74 o 
  -8   2  14        0.61        8.98      5.44 o 
  -7   2  14      348.68      278.17     17.37 o 
  -6   2  14      559.19      492.15     19.33 o 
  -5   2  14       17.70       20.77      5.98 o 
  -4   2  14       89.61       68.63     10.59 o 
  -3   2  14      379.76      359.34     20.28 o 
  -2   2  14      488.91      466.58     22.64 o 
  -1   2  14        0.78        3.58      2.14 o 
   0   2  14      100.77       87.75     17.98 o 
   1   2  14       65.29       72.21     15.64 o 
   2   2  14       23.14       29.51     17.39 o 
   3   2  14       39.98       21.12     16.99 o 
   4   2  14        1.66        3.18      6.73 o 
   5   2  14      148.02      143.95     17.91 o 
   6   2  14        9.60       14.67     10.89 o 
   7   2  14      434.11      396.03     34.36 o 
 -10   3  14       21.59       16.98      8.15 o 
  -9   3  14        1.48        0.87      6.91 o 
  -8   3  14        3.84        3.85      5.49 o 
  -7   3  14      210.64      176.27     15.66 o 
  -6   3  14       85.64      104.91     12.42 o 
  -5   3  14      162.87      157.20      9.51 o 
  -4   3  14      726.71      749.82     21.47 o 
  -2   3  14      564.25      589.58     42.81 o 
  -1   3  14      281.58      269.44     20.30 o 
   0   3  14      138.35      150.27     13.07 o 
   1   3  14      588.82      660.13     41.82 o 
   2   3  14        6.99       29.35     15.78 o 
   3   3  14       46.37       53.41     19.32 o 
   4   3  14      335.47      310.20     39.87 o 
   5   3  14      124.76      124.40     28.99 o 
   6   3  14      201.58      168.76     33.59 o 
   7   3  14      150.53      126.43     27.47 o 
 -10   4  14      215.41      240.70     24.11 o 
  -9   4  14      508.57      520.58     35.62 o 
  -8   4  14     2028.46     2206.93     78.57 o 
  -7   4  14     2261.79     2737.65     67.58 o 
  -6   4  14     2689.51     3034.49     97.99 o 
  -5   4  14      919.65      963.61     39.32 o 
  -4   4  14       15.33       17.96      9.81 o 
  -2   4  14       54.65       84.89     16.98 o 
  -1   4  14     5861.34     5925.87     69.86 o 
   0   4  14     1665.92     1865.92    153.43 o 
   1   4  14     2068.63     2177.59    138.85 o 
   2   4  14      531.93      542.32     46.51 o 
   3   4  14      497.72      552.47     49.20 o 
   4   4  14     1200.81     1392.85     88.07 o 
   5   4  14      507.48      567.72     66.37 o 
   6   4  14      667.12      800.35     56.61 o 
  -9   5  14       80.77      102.95     19.07 o 
  -8   5  14       34.23       33.88     11.13 o 
  -7   5  14     1731.71     1721.90     74.72 o 
  -6   5  14      461.17      398.79     25.34 o 
  -5   5  14      188.18      173.51     14.79 o 
  -4   5  14        1.32        2.93      6.88 o 
  -3   5  14       33.44       23.16      8.62 o 
  -2   5  14      333.06      284.13     27.60 o 
  -1   5  14     1175.82     1149.99     75.12 o 
   0   5  14     1082.39     1077.11     53.75 o 
   1   5  14       19.50       17.22      5.72 o 
   2   5  14       83.55       71.86      9.35 o 
   3   5  14       54.60       43.09     20.06 o 
   4   5  14       82.78       73.57     22.03 o 
   5   5  14       72.66       56.99     19.43 o 
   6   5  14       60.22       30.99     22.28 o 
  -8   6  14       40.45       31.31     13.98 o 
  -7   6  14      226.33      172.70     18.85 o 
  -6   6  14       10.27        6.88      5.39 o 
  -5   6  14      131.95       95.01     12.70 o 
  -4   6  14       77.26       67.34     13.24 o 
  -3   6  14        9.13       13.94      7.08 o 
  -2   6  14       97.34       74.81     10.65 o 
  -1   6  14        0.04        2.33      5.47 o 
   0   6  14        0.11        4.40      5.30 o 
   1   6  14       17.82       16.04     10.96 o 
   2   6  14        4.87        6.47      7.00 o 
   3   6  14       36.85       16.30     17.08 o 
   4   6  14        6.16        1.84      7.71 o 
   5   6  14       47.06       30.99     18.54 o 
  -7   7  14      431.27      441.41     31.49 o 
  -6   7  14      673.98      651.14     26.80 o 
  -5   7  14      354.53      329.92     23.07 o 
  -4   7  14       72.79       62.91     10.94 o 
  -3   7  14      651.53      648.55     28.61 o 
  -2   7  14      673.87      606.45     32.80 o 
  -1   7  14        4.78        7.99      7.73 o 
   0   7  14        5.38        7.00      4.34 o 
   1   7  14       71.76       58.86     16.16 o 
   2   7  14      163.77      136.35     20.30 o 
   3   7  14        2.68        0.00     15.18 o 
   4   7  14        3.50       18.43     22.28 o 
  -5   8  14      778.91      811.78     33.25 o 
  -4   8  14     1188.41     1294.47     43.69 o 
  -3   8  14     1047.25     1153.04     43.76 o 
  -2   8  14      900.36      972.49     41.33 o 
  -1   8  14     1204.97     1374.36     46.92 o 
   0   8  14      502.55      634.81     85.34 o 
   1   8  14      748.08      768.28     37.24 o 
   2   8  14      210.63      217.80     46.04 o 
 -10   1  15      564.76      597.82     19.75 o 
  -9   1  15      183.17      193.49     15.02 o 
  -8   1  15       29.75       52.89      9.98 o 
  -7   1  15      436.62      402.35     25.08 o 
  -6   1  15      640.57      608.08     27.48 o 
  -5   1  15     1538.46     1582.89     44.39 o 
  -4   1  15     2492.82     2514.13     67.45 o 
  -3   1  15        7.10       18.68      6.04 o 
  -2   1  15     1283.83     1379.45     38.48 o 
  -1   1  15      489.25      518.82     20.70 o 
   0   1  15      849.30      870.63     25.85 o 
   2   1  15      600.88      527.50    157.12 o 
   3   1  15      990.80     1088.94     54.65 o 
   4   1  15     1094.24     1201.09     42.29 o 
   5   1  15     1106.06     1128.72     54.49 o 
   6   1  15      528.65      531.22     42.02 o 
 -10   2  15      150.61      134.21     18.75 o 
  -9   2  15       11.54       13.85      7.44 o 
  -8   2  15      507.49      400.06     27.65 o 
  -7   2  15      167.82      187.90     12.76 o 
  -6   2  15        5.90       12.37      5.75 o 
  -5   2  15      254.56      258.62     19.09 o 
  -4   2  15      109.43      107.11     10.56 o 
  -3   2  15      886.98      911.66     26.30 o 
  -2   2  15       85.56       88.35     18.20 o 
  -1   2  15      147.77      140.10     12.13 o 
   0   2  15      392.13      368.52     34.33 o 
   1   2  15       71.53       90.38     20.48 o 
   2   2  15        0.02       13.49     13.61 o 
   3   2  15      310.17      300.45     39.51 o 
   4   2  15        1.98        4.87     15.25 o 
   5   2  15        7.24       14.51      9.35 o 
   6   2  15       14.61        8.13      7.03 o 
  -9   3  15      753.34      807.63     32.07 o 
  -8   3  15     1120.84     1275.06     48.72 o 
  -7   3  15      270.21      291.22     21.31 o 
  -6   3  15      297.20      302.59     21.97 o 
  -5   3  15     1162.87     1234.04     48.06 o 
  -4   3  15     1835.31     1882.25     84.47 o 
  -3   3  15       25.74        7.45      6.26 o 
  -2   3  15      211.79      218.98     19.41 o 
  -1   3  15      661.27      665.07     28.39 o 
   0   3  15      712.91      740.56     42.75 o 
   1   3  15     2959.52     3236.41    202.51 o 
   2   3  15        5.75        0.00     10.80 o 
   3   3  15      318.41      380.69     42.62 o 
   4   3  15        6.91       12.79      8.81 o 
   5   3  15      124.51      110.73     25.97 o 
   6   3  15       61.49       60.01     33.08 o 
  -9   4  15        6.74        7.63      6.65 o 
  -8   4  15        4.72        5.77      5.44 o 
  -7   4  15       83.85       58.85     13.96 o 
  -6   4  15      327.37      301.19     26.35 o 
  -5   4  15        1.97        0.00      7.53 o 
  -4   4  15     1289.99     1396.26     58.77 o 
  -3   4  15      271.47      274.94     27.29 o 
  -2   4  15      262.13      251.71     21.58 o 
  -1   4  15      205.57      161.97     20.60 o 
   0   4  15       85.34       89.67     10.50 o 
   1   4  15      197.94      196.06     32.71 o 
   2   4  15       38.36       44.14     25.95 o 
   3   4  15      114.22      110.55     22.81 o 
   4   4  15      140.82      107.25     27.24 o 
   5   4  15      200.01      171.00     31.30 o 
  -8   5  15      467.00      452.50     32.03 o 
  -7   5  15     1090.13     1062.24     45.33 o 
  -6   5  15      639.28      597.84     28.26 o 
  -5   5  15      309.97      348.82     22.48 o 
  -4   5  15      641.44      639.42     60.03 o 
  -3   5  15     1517.16     1655.39     69.18 o 
  -2   5  15     1585.49     1703.52     71.36 o 
  -1   5  15     2138.01     2234.21     89.72 o 
   0   5  15     1105.33     1126.08     39.49 o 
   1   5  15     1610.40     1847.47     85.65 o 
   2   5  15     1193.30     1316.71     87.96 o 
   3   5  15      715.73      785.25     59.68 o 
   4   5  15       56.05       86.64     33.08 o 
   5   5  15      153.59      151.59     21.85 o 
  -7   6  15        4.16        6.21      5.31 o 
  -6   6  15       21.56       13.45      6.93 o 
  -5   6  15     1243.83     1292.50     49.75 o 
  -4   6  15       95.95       72.63     12.36 o 
  -3   6  15      300.08      334.96     27.68 o 
  -2   6  15       41.64       56.48     17.35 o 
  -1   6  15      112.29      124.01     14.78 o 
   0   6  15        8.58        6.49      7.91 o 
   1   6  15        4.13       19.65     17.96 o 
   2   6  15       30.76       23.81     16.07 o 
   3   6  15        0.78       16.23     15.12 o 
   4   6  15        3.78       13.59     18.03 o 
  -6   7  15       77.08       62.40     14.14 o 
  -5   7  15      149.19      152.31     20.47 o 
  -4   7  15     1585.12     1853.41     48.95 o 
  -3   7  15     1170.38     1322.15     58.42 o 
  -2   7  15     2150.46     2351.57    102.68 o 
  -1   7  15      101.33      112.58     18.73 o 
   0   7  15      387.11      423.58     33.83 o 
   1   7  15      593.26      647.51     38.82 o 
   2   7  15      608.75      575.48     41.87 o 
  -4   8  15      108.50       91.91     17.36 o 
  -3   8  15        2.30        4.14      6.20 o 
  -2   8  15       15.18       11.95      8.76 o 
  -1   8  15       24.95       10.21      7.98 o 
   0   8  15       12.31        9.40      7.01 o 
  -9   0  16      192.36      187.67     24.97 o 
  -8   0  16      139.97      181.91     20.24 o 
  -7   0  16       29.54       25.93     11.64 o 
  -6   0  16      137.10      158.45     15.60 o 
  -5   0  16       40.62       26.45     14.28 o 
  -4   0  16      469.78      512.80     21.11 o 
  -3   0  16     1648.53     1831.17     83.20 o 
  -2   0  16     1418.28     1557.89     70.68 o 
  -1   0  16       32.64       26.57      7.18 o 
   1   0  16        7.80       30.22     11.61 o 
   2   0  16     2757.08     3052.31    170.16 o 
   3   0  16     1128.76     1058.97     56.81 o 
   4   0  16     3923.11     4294.65     67.64 o 
   5   0  16     2677.00     3010.51     63.26 o 
   6   0  16     1660.89     1906.50     74.66 o 
  -9   1  16       38.90       26.48     11.34 o 
  -8   1  16        1.18        5.01      3.52 o 
  -7   1  16       33.62       32.89      7.31 o 
  -6   1  16      160.56      152.44     11.02 o 
  -5   1  16       10.50       10.13      5.58 o 
  -4   1  16     1234.59     1206.24     39.75 o 
  -3   1  16        6.48       17.20      6.65 o 
  -2   1  16        0.95        4.66      3.92 o 
  -1   1  16       27.60       18.10      5.05 o 
   0   1  16       11.50       11.50      8.98 o 
   1   1  16       52.36       41.51     11.65 o 
   2   1  16      134.37      118.51     25.12 o 
   3   1  16       36.63       33.97     18.97 o 
   4   1  16      235.77      224.58     22.40 o 
   5   1  16        3.08        6.27     11.12 o 
   6   1  16      421.32      472.61     46.50 o 
  -9   2  16       73.86       73.21     16.24 o 
  -8   2  16       22.14       19.50      8.07 o 
  -7   2  16       15.62       13.01      6.91 o 
  -6   2  16        0.49        3.94      3.66 o 
  -5   2  16      722.09      636.66     35.14 o 
  -4   2  16        7.53        4.92      7.79 o 
  -3   2  16      900.08      891.81     43.06 o 
  -2   2  16      841.34      874.23     42.18 o 
  -1   2  16       16.53       19.70      6.36 o 
   0   2  16      357.77      331.68     38.69 o 
   1   2  16       48.10       45.96     14.65 o 
   2   2  16      117.65       68.04     22.74 o 
   3   2  16      403.56      368.28     44.02 o 
   4   2  16       61.53       77.26     22.39 o 
   5   2  16      179.58      159.39     24.23 o 
  -9   3  16       64.38       37.58     19.00 o 
  -8   3  16        7.29        2.34      7.69 o 
  -7   3  16        3.37       32.28     34.32 o 
  -6   3  16        1.86        4.03      6.32 o 
  -5   3  16      338.41      296.89     19.75 o 
  -4   3  16       45.40       43.36     10.42 o 
  -3   3  16      148.08      151.33     18.56 o 
  -2   3  16      459.58      424.16     29.93 o 
  -1   3  16        0.71       14.70      5.87 o 
   0   3  16        0.85       13.58      9.16 o 
   1   3  16        0.94       14.98     19.86 o 
   2   3  16       10.01        0.00     12.72 o 
   3   3  16       55.57       42.55     18.76 o 
   4   3  16        2.50        6.89     15.14 o 
   5   3  16        1.03        0.00     13.90 o 
  -8   4  16     1917.67     2101.07     36.46 o 
  -7   4  16     1833.86     2067.03     74.27 o 
  -6   4  16     3651.28     4317.66     87.10 o 
  -5   4  16     1163.52     1243.94     49.78 o 
  -4   4  16      446.68      431.88     31.11 o 
  -3   4  16      573.86      609.50     31.53 o 
  -2   4  16     1290.85     1523.76     63.92 o 
  -1   4  16     2309.66     2589.37    102.30 o 
   0   4  16     3971.00     4525.66    838.94 o 
   1   4  16     3057.37     3342.00    620.74 o 
   3   4  16      479.25      484.03     52.89 o 
   4   4  16        6.14        9.23      9.65 o 
  -8   5  16        1.38        1.88      6.11 o 
  -7   5  16      177.88      165.30     15.24 o 
  -6   5  16        1.86        4.81      8.63 o 
  -5   5  16      424.48      404.74     25.42 o 
  -4   5  16       45.61       32.39     11.89 o 
  -3   5  16      430.12      362.66     27.46 o 
  -2   5  16      515.43      457.83     28.25 o 
  -1   5  16       27.84       32.44      9.87 o 
   0   5  16      229.22      232.96     32.86 o 
   1   5  16        2.48        8.43     16.83 o 
   2   5  16      359.39      329.35     41.76 o 
   3   5  16       94.67       74.13     26.03 o 
   4   5  16       65.08       59.87     27.17 o 
  -7   6  16      297.29      229.15     21.88 o 
  -6   6  16     1018.85      958.98     35.29 o 
  -5   6  16        1.04        7.76      7.71 o 
  -4   6  16       60.06       57.47     13.46 o 
  -3   6  16       22.74       23.63      9.03 o 
  -2   6  16      122.42      133.60     17.39 o 
  -1   6  16        0.37        5.97      6.49 o 
   0   6  16        3.00       10.29     12.70 o 
   1   6  16      423.99      452.48     55.39 o 
   2   6  16       24.02       55.16     24.21 o 
   3   6  16      227.11      201.66     37.87 o 
  -5   7  16        8.36        3.87      5.90 o 
  -4   7  16        4.85        3.45      9.70 o 
  -3   7  16      160.74      141.42     27.16 o 
  -2   7  16       15.50        8.27      7.80 o 
  -1   7  16        0.80        6.55      5.89 o 
   0   7  16        1.00       10.01     15.21 o 
   1   7  16        0.20       21.46     14.27 o 
  -9   1  17      373.29      372.27     31.77 o 
  -8   1  17      340.44      335.44     25.49 o 
  -7   1  17      243.10      250.46     20.12 o 
  -6   1  17        3.36        0.00      3.79 o 
  -5   1  17      787.03      736.65     20.04 o 
  -4   1  17     1162.42     1305.45     38.81 o 
  -3   1  17      912.71      936.64     32.81 o 
  -2   1  17       91.30       86.07     24.85 o 
  -1   1  17       36.60       46.16     16.48 o 
   0   1  17       87.81       93.45     18.26 o 
   1   1  17      374.17      383.20     39.75 o 
   2   1  17      460.71      507.22     41.24 o 
   3   1  17      184.44      214.93     32.57 o 
   4   1  17     1387.42     1540.49     77.44 o 
   5   1  17       88.20       85.14     40.35 o 
  -9   2  17        0.15        9.76      7.78 o 
  -8   2  17        1.85        3.13      5.08 o 
  -7   2  17       16.84       11.02      8.78 o 
  -6   2  17       34.05       21.39      7.52 o 
  -5   2  17       42.87       35.83     11.21 o 
  -4   2  17      677.03      634.59     25.83 o 
  -3   2  17      200.05      229.12     19.59 o 
  -2   2  17       92.47       69.58      6.40 o 
  -1   2  17      180.08      175.67     23.99 o 
   0   2  17       49.95       38.49     21.94 o 
   1   2  17     1168.18     1219.26     61.39 o 
   2   2  17      282.42      285.86     34.77 o 
   3   2  17      206.03      192.39     28.57 o 
   4   2  17      156.34      118.88     31.50 o 
  -8   3  17      491.70      529.12     24.49 o 
  -7   3  17      811.29      920.93     30.51 o 
  -6   3  17       60.52       81.90     10.76 o 
  -5   3  17      804.28      824.89     39.15 o 
  -4   3  17      730.12      718.54     28.67 o 
  -3   3  17      150.78      158.82     16.62 o 
  -2   3  17      646.96      681.76     38.46 o 
  -1   3  17      681.63      795.57     45.80 o 
   0   3  17     1111.80     1158.45     61.32 o 
   1   3  17      576.49      574.48     46.11 o 
   2   3  17      457.39      529.39     57.63 o 
   3   3  17      859.28      938.44     53.60 o 
   4   3  17      986.32     1004.57     61.65 o 
  -8   4  17       41.82       35.75     11.02 o 
  -7   4  17      146.36      143.25     29.37 o 
  -6   4  17       11.02       19.68     12.68 o 
  -5   4  17       26.72       15.42     37.12 o 
  -4   4  17      121.17       88.95     18.02 o 
  -3   4  17      262.93      240.70     20.60 o 
  -2   4  17       40.24       28.16      8.70 o 
  -1   4  17      132.55      111.19     23.15 o 
   0   4  17        0.51        0.00     14.45 o 
   1   4  17      138.68       78.31     21.01 o 
   2   4  17      369.40      326.50     41.49 o 
   3   4  17       36.23       11.34     14.56 o 
  -7   5  17      512.08      541.40     24.74 o 
  -6   5  17      547.25      555.50     29.78 o 
  -5   5  17      118.48      172.22     21.63 o 
  -4   5  17      459.96      513.88     37.54 o 
  -3   5  17      353.41      382.41     47.52 o 
  -2   5  17      414.63      412.70     34.25 o 
  -1   5  17      252.49      276.37     38.38 o 
   0   5  17      479.20      507.15     56.07 o 
   1   5  17     1254.60     1417.60     74.77 o 
   2   5  17     1226.79     1298.14     74.93 o 
   3   5  17      719.21      646.51     45.27 o 
  -5   6  17      303.21      303.79     33.59 o 
  -4   6  17       36.00       24.34     12.23 o 
  -3   6  17       11.55       20.00     11.79 o 
  -2   6  17        1.75        2.93      4.72 o 
  -1   6  17      365.15      372.91     47.69 o 
   0   6  17      263.99      290.31     46.80 o 
   1   6  17        3.73       15.39     15.05 o 
  -8   0  18      617.81      628.66     50.61 o 
  -7   0  18      801.79      839.46     31.79 o 
  -6   0  18     1126.68     1082.37     49.52 o 
  -5   0  18      239.49      274.24     22.40 o 
  -4   0  18      296.74      356.21     26.95 o 
   3   0  18     2156.72      950.82     50.91 o 
   4   0  18     1151.23     1262.77     54.03 o 
  -8   1  18       99.39      105.97     15.99 o 
  -7   1  18        2.76        6.67      4.81 o 
  -6   1  18       39.02       24.50      8.04 o 
  -5   1  18       14.37       10.26      4.74 o 
  -4   1  18      640.18      590.40     24.99 o 
  -3   1  18     1018.09     1096.41     29.25 o 
   0   1  18       57.75       25.75     16.03 o 
   1   1  18      146.21      140.83     23.83 o 
   2   1  18       94.68      132.07     24.88 o 
   3   1  18      968.35     1026.62     61.86 o 
   4   1  18       86.91      117.22     36.00 o 
  -8   2  18        6.94        9.96      9.33 o 
  -7   2  18       62.94       62.21     15.35 o 
  -6   2  18      496.08      465.58     35.67 o 
  -5   2  18      829.43      765.66     76.27 o 
  -4   2  18      462.29      439.81     27.08 o 
  -3   2  18      230.51      217.08     20.55 o 
  -2   2  18      118.71      119.82     23.26 o 
  -1   2  18       21.24       19.76     11.78 o 
   0   2  18      191.52      157.79     23.01 o 
   1   2  18      200.01      162.62     29.84 o 
   2   2  18        1.82       16.59     13.92 o 
   3   2  18       26.00       17.61     14.59 o 
  -7   3  18       85.45       77.48     14.12 o 
  -6   3  18        2.79       12.03     10.40 o 
  -5   3  18       26.34       15.87      6.35 o 
  -4   3  18        0.73        0.86      6.38 o 
  -3   3  18       21.41       12.08      4.44 o 
  -2   3  18      181.74      185.78     27.02 o 
  -1   3  18      161.71      171.69     27.79 o 
   0   3  18      419.41      386.18     43.96 o 
   1   3  18      646.81      640.07     36.91 o 
   2   3  18       77.91       61.28     22.90 o 
   3   3  18      238.71      251.53     40.38 o 
  -6   4  18     1475.67     1644.53     98.64 o 
  -5   4  18     1770.67     2051.80    153.53 o 
  -4   4  18      234.79      217.73     31.30 o 
  -3   4  18      482.86      498.46     36.76 o 
  -2   4  18      526.41      605.94    262.47 o 
  -1   4  18     1858.80     2163.10     94.72 o 
   0   4  18     1632.75     1147.39     56.19 o 
   1   4  18     1126.43     1238.38     63.46 o 
   2   4  18      323.07      312.10     46.13 o 
  -5   5  18      113.95      113.87     20.70 o 
  -4   5  18      128.68      112.15     21.75 o 
  -3   5  18        8.77       20.16      9.10 o 
  -2   5  18        3.05       13.74     11.03 o 
  -1   5  18      255.13      260.54     41.53 o 
   0   5  18      556.04      513.13     59.30 o 
   1   5  18      137.82      142.03     34.17 o 
  -3   6  18      153.04      161.32     23.88 o 
  -2   6  18      258.54      248.62     37.84 o 
  -7   1  19      240.25      223.09     20.01 o 
  -6   1  19     1104.42     1087.16     35.23 o 
  -5   1  19      716.42      740.99     35.61 o 
  -4   1  19     1146.46     1225.23     79.55 o 
   2   1  19      140.03      162.66     35.06 o 
  -7   2  19        2.76        8.17      6.15 o 
  -6   2  19      194.08      237.89     19.60 o 
  -5   2  19      199.13      204.70     18.76 o 
  -4   2  19      126.95      124.75     17.09 o 
  -2   2  19     1102.28      920.56     64.12 o 
  -1   2  19      203.45      231.30     25.70 o 
   0   2  19      402.29      395.12     43.98 o 
   1   2  19      490.20      532.52     58.48 o 
   2   2  19     1457.19     1510.76     73.84 o 
  -6   3  19        8.40       16.05      7.63 o 
  -5   3  19        5.35       10.95      5.87 o 
  -4   3  19      108.21      107.06     15.76 o 
  -3   3  19       95.15      102.94     25.61 o 
  -2   3  19      293.18      302.54     39.18 o 
  -1   3  19       18.90       13.74     13.54 o 
   0   3  19      254.45      223.54     37.18 o 
   1   3  19      405.45      395.76     50.22 o 
  -5   4  19        8.92        4.99      4.84 o 
  -4   4  19      111.13       86.05     20.07 o 
  -3   4  19        0.73        2.82      3.93 o 
  -2   4  19      106.44      100.90     31.57 o 
  -1   4  19        6.29        6.51     13.54 o 
   0   4  19      160.32      139.36     35.11 o 
  -5   1  20      395.96      375.55     42.55 o 
  -4   1  20     1099.25     1100.33     60.27 o 
  -5   2  20      221.48      216.94     36.77 o 
  -4   2  20       48.74       40.27     14.16 o 
  -1   2  20       22.48        4.63      7.18 o 
   0   2  20        2.93       10.41     10.18 o 
  -4   3  20        2.33       16.05     11.74 o 
  -3   3  20       34.71       62.06     23.50 o 
  -2   3  20      126.40      117.06     33.10 o 
  -1   3  20      395.06      462.11     60.57 o 
                                                 
